# Supplementary material for: Proteome changes in the small intestinal mucosa of growing pigs with dietary supplementation of non-starch polysaccharide enzymes
Source: Proteome Sci. 2017 Jan 10;15:3. doi: 10.1186/s12953-016-0109-6 (PMC5223414; doi:10.1186/s12953-016-0109-6)
Supplement: Additional file 3: Table S2. — List of all proteins (n = 2634) identified in the study. (XLSX 199 kb) [file 12953_2016_109_MOESM3_ESM.xlsx]

## Sheet: Sheet1
Table S2 List of all proteins (n=2634) identified in the study
Accession	Description	Score	Coverage	# Proteins	# Unique Peptides	# Peptides	# PSMs
A7WLH8	Small ubiquitin-related modifier 1 OS=Sus scrofa GN=SUMO1 PE=3 SV=1 - [SUMO1_PIG]	36.81	6.93 %	3	1	1	2
A5GFY8	D-3-phosphoglycerate dehydrogenase OS=Sus scrofa GN=PHGDH PE=3 SV=1 - [SERA_PIG]	52.39	1.69 %	1	1	1	1
Q4JHS0	BH3-interacting domain death agonist OS=Sus scrofa GN=BID PE=2 SV=1 - [BID_PIG]	38.71	5.73 %	1	1	1	1
P36968	Phospholipid hydroperoxide glutathione peroxidase, mitochondrial OS=Sus scrofa GN=GPX4 PE=1 SV=3 - [GPX4_PIG]	80.16	12.69 %	1	2	2	2
Q3ZD69	Prelamin-A/C OS=Sus scrofa GN=LMNA PE=3 SV=1 - [LMNA_PIG]	1704.41	61.14 %	2	1	40	360
L8B0W4	IgG heavy chain OS=Sus scrofa GN=IGHG PE=2 SV=1 - [L8B0W4_PIG]	291.52	22.04 %	1	1	7	89
F1SHC1	Uncharacterized protein OS=Sus scrofa GN=TUBA1C PE=3 SV=1 - [F1SHC1_PIG]	1077.41	56.12 %	6	1	20	373
F1SRK6	Endoplasmin OS=Sus scrofa GN=HSP90B1 PE=3 SV=2 - [F1SRK6_PIG]	1711.93	47.51 %	1	1	40	341
I3LLT2	Uncharacterized protein (Fragment) OS=Sus scrofa GN=CAD PE=4 SV=1 - [I3LLT2_PIG]	68.91	1.77 %	1	1	3	5
I3LM95	Uncharacterized protein (Fragment) OS=Sus scrofa GN=ARSD PE=4 SV=1 - [I3LM95_PIG]	34.11	2.24 %	1	1	1	1
Q8MHU5	MHC class I antigen OS=Sus scrofa GN=SLA-B PE=2 SV=1 - [Q8MHU5_PIG]	477.68	43.13 %	66	0	10	108
B6ICW2	SLA-1 histocompatibility antigen, class I OS=Sus scrofa GN=SLA-1a PE=3 SV=1 - [B6ICW2_PIG]	389.4	45.71 %	55	0	10	85
Q8SPC6	MHC class I antigen OS=Sus scrofa GN=SLA-1 PE=2 SV=1 - [Q8SPC6_PIG]	425.04	45.15 %	73	0	10	94
Q0GAA3	MHC class I antigen OS=Sus scrofa GN=SLA-2 PE=2 SV=1 - [Q0GAA3_PIG]	445.59	40.38 %	64	0	10	78
B1A9P6	MHC class I antigen OS=Sus scrofa GN=SLA-2 PE=2 SV=1 - [B1A9P6_PIG]	448.9	46.70 %	67	0	11	102
B6ICW6	SLA-2 histocompatibility antigen, class I OS=Sus scrofa GN=SLA-2 PE=3 SV=1 - [B6ICW6_PIG]	628.53	51.92 %	65	0	13	108
A1YH82	MHC class I antigen OS=Sus scrofa GN=SLA-2 PE=2 SV=1 - [A1YH82_PIG]	440.87	45.60 %	70	0	10	77
O19075	Leucocyte antigen OS=Sus scrofa GN=sla- PE=2 SV=2 - [O19075_PIG]	389.75	43.77 %	68	0	10	97
O19245	MHC class I antigen OS=Sus scrofa GN=PD14 PE=2 SV=1 - [O19245_PIG]	484.38	48.08 %	116	0	11	87
B1PJV4	MHC class I antigen OS=Sus scrofa GN=SLA-1 PE=2 SV=1 - [B1PJV4_PIG]	434.81	42.94 %	38	0	9	86
F1RZ59	Uncharacterized protein OS=Sus scrofa GN=SLA-2 PE=3 SV=3 - [F1RZ59_PIG]	474.07	51.52 %	9	0	11	94
Q8SPB8	MHC class I antigen (Fragment) OS=Sus scrofa GN=SLA-1 PE=2 SV=1 - [Q8SPB8_PIG]	423.75	46.11 %	59	0	10	87
Q8MHT2	MHC class I antigen (Fragment) OS=Sus scrofa GN=SLA-B PE=2 SV=1 - [Q8MHT2_PIG]	400.1	44.89 %	63	0	10	70
Q8MHU3	MHC class I antigen OS=Sus scrofa GN=SLA-B PE=2 SV=1 - [Q8MHU3_PIG]	626.39	51.92 %	69	0	13	119
Q9TSW2	Leucocyte antigen 2/1(SLA-2/1) OS=Sus scrofa GN=SLA-2 PE=3 SV=1 - [Q9TSW2_PIG]	531.67	49.18 %	109	0	11	120
O77945	MHC class I antigen 2 (Fragment) OS=Sus scrofa PE=2 SV=1 - [O77945_PIG]	444.28	55.71 %	41	0	11	67
Q4AC39	MHC class I antigen OS=Sus scrofa GN=SLA-B PE=2 SV=1 - [Q4AC39_PIG]	503.4	40.11 %	43	0	10	100
Q0GAA4	MHC class I antigen OS=Sus scrofa GN=SLA-1 PE=2 SV=1 - [Q0GAA4_PIG]	311.59	39.34 %	57	0	9	67
Q0MS01	MHC class I antigen OS=Sus scrofa GN=SLA PE=2 SV=1 - [Q0MS01_PIG]	302.39	30.19 %	5	0	7	51
B1PJU4	MHC class I antigen OS=Sus scrofa GN=SLA-1 PE=2 SV=1 - [B1PJU4_PIG]	286.93	38.50 %	49	0	8	75
B1PJV2	MHC class I antigen OS=Sus scrofa GN=SLA-1 PE=2 SV=1 - [B1PJV2_PIG]	328.72	36.29 %	62	0	8	62
G0KXP8	MHC class I antigen OS=Sus scrofa GN=SLA-3 PE=2 SV=1 - [G0KXP8_PIG]	428.13	42.66 %	66	0	10	83
L7WLK0	MHC class I antigen OS=Sus scrofa GN=SLA-1 PE=2 SV=1 - [L7WLK0_PIG]	385.31	44.51 %	59	0	10	87
L7UVI0	MHC class I alpha chain (Fragment) OS=Sus scrofa GN=SLA-1 PE=3 SV=1 - [L7UVI0_PIG]	273.25	42.54 %	10	0	6	49
Q8SPB0	MHC class I antigen (Fragment) OS=Sus scrofa GN=SLA-B PE=2 SV=1 - [Q8SPB0_PIG]	448.49	49.43 %	104	0	11	84
I6VR45	MHC class I antigen OS=Sus scrofa GN=SLA-2 PE=2 SV=1 - [I6VR45_PIG]	424.14	44.23 %	56	0	10	78
K9LQR2	MHC class I antigen (Fragment) OS=Sus scrofa GN=SLA-2 PE=2 SV=1 - [K9LQR2_PIG]	481.38	51.65 %	107	0	12	91
B1PJU2	MHC class I antigen OS=Sus scrofa GN=SLA-1 PE=2 SV=1 - [B1PJU2_PIG]	423.64	44.04 %	68	0	10	97
L7UVK4	MHC class I alpha chain (Fragment) OS=Sus scrofa GN=SLA-2 PE=3 SV=1 - [L7UVK4_PIG]	227.77	37.57 %	1	0	6	24
Q8SPA7	MHC class I antigen (Fragment) OS=Sus scrofa GN=SLA-B PE=2 SV=1 - [Q8SPA7_PIG]	374.48	37.78 %	43	0	8	74
O77944	MHC class I antigen 1 (Fragment) OS=Sus scrofa PE=2 SV=1 - [O77944_PIG]	292.26	42.92 %	43	0	8	51
Q8SPA4	MHC class I antigen OS=Sus scrofa GN=SLA-B PE=2 SV=1 - [Q8SPA4_PIG]	488.63	49.18 %	73	0	11	106
B1PJV3	MHC class I antigen OS=Sus scrofa GN=SLA-1 PE=2 SV=1 - [B1PJV3_PIG]	355.58	41.27 %	7	0	9	91
O77941	MHC class I antigen 1 (Fragment) OS=Sus scrofa PE=2 SV=1 - [O77941_PIG]	256.73	42.92 %	42	0	8	44
K9LQ69	MHC class I antigen (Fragment) OS=Sus scrofa GN=SLA-1 PE=2 SV=1 - [K9LQ69_PIG]	320.83	39.34 %	59	0	9	61
Q8SPA6	MHC class I antigen (Fragment) OS=Sus scrofa GN=SLA-B PE=2 SV=1 - [Q8SPA6_PIG]	393.27	41.48 %	60	0	9	98
Q68VF2	MHC class I antigen (Fragment) OS=Sus scrofa GN=SLA-1 PE=2 SV=1 - [Q68VF2_PIG]	450.91	56.95 %	50	0	11	89
B1PJU9	MHC class I antigen OS=Sus scrofa GN=SLA-1 PE=2 SV=1 - [B1PJU9_PIG]	348.25	42.94 %	84	0	9	71
I6VR42	MHC class I antigen OS=Sus scrofa GN=SLA-1 PE=2 SV=1 - [I6VR42_PIG]	291.87	25.48 %	34	0	7	53
O77942	MHC class I antigen 2 (Fragment) OS=Sus scrofa PE=2 SV=1 - [O77942_PIG]	362.17	52.51 %	63	0	9	65
Q8MGX7	MHC class I antigen OS=Sus scrofa GN=SLA-P14 PE=2 SV=1 - [Q8MGX7_PIG]	410.42	39.29 %	50	0	9	91
L7WHJ1	MHC class I antigen OS=Sus scrofa GN=SLA-1 PE=2 SV=1 - [L7WHJ1_PIG]	550.82	52.75 %	68	0	13	108
Q68VF3	MHC class I antigen (Fragment) OS=Sus scrofa GN=SLA-1 PE=2 SV=1 - [Q68VF3_PIG]	339.42	42.03 %	36	0	9	78
D3GIN8	MHC class I antigen (Fragment) OS=Sus scrofa GN=SLA-2 PE=2 SV=1 - [D3GIN8_PIG]	398.31	42.00 %	57	0	9	72
L7UYW0	MHC class I alpha chain (Fragment) OS=Sus scrofa GN=SLA-2 PE=3 SV=1 - [L7UYW0_PIG]	275.35	51.38 %	23	0	7	36
L7USD2	MHC class I alpha chain (Fragment) OS=Sus scrofa GN=SLA-1 PE=3 SV=1 - [L7USD2_PIG]	282.49	42.54 %	8	0	6	43
K9LRJ4	MHC class I antigen (Fragment) OS=Sus scrofa GN=SLA-1 PE=2 SV=1 - [K9LRJ4_PIG]	373.61	45.71 %	58	0	10	66
L7WPB6	MHC class I antigen OS=Sus scrofa GN=SLA-1 PE=2 SV=1 - [L7WPB6_PIG]	456.1	50.00 %	99	0	11	109
Q8SPA5	MHC class I antigen (Fragment) OS=Sus scrofa GN=SLA-B PE=2 SV=1 - [Q8SPA5_PIG]	427.46	41.71 %	58	0	9	99
Q8MGX6	MHC class I antigen OS=Sus scrofa GN=SLA-P14 PE=2 SV=1 - [Q8MGX6_PIG]	326.37	35.16 %	43	0	8	52
Q2PT61	MHC class I antigen OS=Sus scrofa GN=SLA-1 PE=2 SV=1 - [Q2PT61_PIG]	469.07	49.86 %	68	0	11	95
L7UYW3	MHC class I alpha chain (Fragment) OS=Sus scrofa GN=SLA-2 PE=3 SV=1 - [L7UYW3_PIG]	408.78	52.49 %	4	0	8	59
O77947	MHC class I antigen 2 (Fragment) OS=Sus scrofa PE=2 SV=1 - [O77947_PIG]	338.55	45.21 %	41	0	8	47
Q8HX66	MHC class I antigen (Fragment) OS=Sus scrofa GN=SLA-1 PE=2 SV=1 - [Q8HX66_PIG]	462.64	51.40 %	66	0	11	94
L7WL45	MHC class I antigen OS=Sus scrofa GN=SLA-1 PE=2 SV=1 - [L7WL45_PIG]	294.17	32.42 %	38	0	8	54
I6VG53	MHC class I antigen OS=Sus scrofa GN=SLA-1 PE=2 SV=1 - [I6VG53_PIG]	382.72	41.00 %	61	0	9	71
Q0H555	MHC class I antigen OS=Sus scrofa GN=SLA-2 PE=2 SV=1 - [Q0H555_PIG]	405.58	39.84 %	69	0	9	80
F1RLQ2	Prelamin-A/C OS=Sus scrofa GN=LMNA PE=3 SV=1 - [F1RLQ2_PIG]	1705.71	61.14 %	2	1	40	360
I3LHA3	Uncharacterized protein OS=Sus scrofa GN=ACAD8 PE=3 SV=1 - [I3LHA3_PIG]	27.88	2.17 %	1	1	1	1
F1SNB7	Uncharacterized protein OS=Sus scrofa GN=NADK2 PE=4 SV=1 - [F1SNB7_PIG]	71.78	3.85 %	1	1	2	4
F1SNK3	Uncharacterized protein (Fragment) OS=Sus scrofa GN=LOC100516774 PE=3 SV=2 - [F1SNK3_PIG]	48.08	3.56 %	1	1	1	3
F1SGT2	Methylthioribulose-1-phosphate dehydratase OS=Sus scrofa GN=APIP PE=3 SV=1 - [F1SGT2_PIG]	58.43	4.96 %	1	1	1	1
A5A759	Keratin 2A OS=Sus scrofa GN=KRT2A PE=2 SV=1 - [A5A759_PIG]	120.37	3.89 %	1	1	2	177
D0G778	Macrophage migration inhibitory factor (Fragment) OS=Sus scrofa GN=MIF PE=2 SV=1 - [D0G778_PIG]	127.97	18.35 %	2	2	2	20
F1SNT1	Uncharacterized protein OS=Sus scrofa GN=ACAD11 PE=3 SV=1 - [F1SNT1_PIG]	61.03	2.56 %	1	1	1	1
I3LQG5	Uncharacterized protein (Fragment) OS=Sus scrofa PE=4 SV=1 - [I3LQG5_PIG]	344.01	36.39 %	3	1	8	38
Q8SPC1	MHC class I antigen OS=Sus scrofa GN=SLA-3 PE=2 SV=1 - [Q8SPC1_PIG]	258.36	34.90 %	58	0	7	59
Q8MHT7	MHC class I antigen OS=Sus scrofa GN=SLA-1 PE=2 SV=1 - [Q8MHT7_PIG]	524.11	51.52 %	51	0	12	89
Q9TQ85	MHC class I antigen OS=Sus scrofa GN=SLA1 PE=2 SV=1 - [Q9TQ85_PIG]	472.32	44.04 %	59	0	10	100
B1A9P2	MHC class I antigen OS=Sus scrofa GN=SLA-2 PE=2 SV=1 - [B1A9P2_PIG]	410.59	40.33 %	46	0	9	97
B1A9P7	MHC class I antigen OS=Sus scrofa GN=SLA-2 PE=2 SV=1 - [B1A9P7_PIG]	512.14	49.45 %	50	0	11	83
K9LR61	MHC class I antigen (Fragment) OS=Sus scrofa GN=SLA-1 PE=2 SV=1 - [K9LR61_PIG]	333.67	39.34 %	39	0	9	43
Q8SPA3	MHC class I antigen OS=Sus scrofa GN=SLA-B PE=2 SV=1 - [Q8SPA3_PIG]	355.54	39.84 %	47	0	9	62
L7WLI4	MHC class I antigen OS=Sus scrofa GN=SLA-1 PE=2 SV=1 - [L7WLI4_PIG]	303.69	34.90 %	40	0	8	57
D3GIN1	MHC class I antigen OS=Sus scrofa GN=SLA-1 PE=2 SV=1 - [D3GIN1_PIG]	324.69	38.23 %	51	0	8	64
B1A9Q2	MHC class I antigen OS=Sus scrofa GN=SLA-3 PE=2 SV=1 - [B1A9Q2_PIG]	227.46	27.98 %	45	0	6	50
Q860V1	MHC class I antigen OS=Sus scrofa GN=SLA-1 PE=2 SV=1 - [Q860V1_PIG]	466.2	48.48 %	40	1	11	87
B1PJU8	MHC class I antigen OS=Sus scrofa GN=SLA-1 PE=2 SV=1 - [B1PJU8_PIG]	397.09	44.32 %	50	0	10	73
D3GIP8	MHC class I antigen OS=Sus scrofa GN=SLA-12 PE=2 SV=1 - [D3GIP8_PIG]	407.38	40.86 %	55	0	9	96
E3WHS5	MHC class I antigen OS=Sus scrofa GN=SLA-2 PE=2 SV=1 - [E3WHS5_PIG]	425.9	45.05 %	50	0	10	70
Q8HX65	MHC class I antigen (Fragment) OS=Sus scrofa GN=SLA-1 PE=2 SV=1 - [Q8HX65_PIG]	445.74	44.85 %	64	0	10	98
Q0MRZ8	MHC class I antigen OS=Sus scrofa GN=SLA PE=2 SV=1 - [Q0MRZ8_PIG]	240.08	27.98 %	44	0	6	50
Q8MHT5	MHC class I antigen OS=Sus scrofa GN=SLA-1 PE=2 SV=1 - [Q8MHT5_PIG]	458.98	46.81 %	48	0	11	64
A4ZVH7	MHC class I antigen OS=Sus scrofa GN=SLA-1 PE=2 SV=1 - [A4ZVH7_PIG]	392.42	43.77 %	71	0	10	85
Q860V4	MHC class I antigen OS=Sus scrofa GN=SLA-1 PE=2 SV=1 - [Q860V4_PIG]	444.16	43.77 %	58	0	10	93
I6WM69	MHC class I antigen OS=Sus scrofa GN=SLA-1 PE=2 SV=1 - [I6WM69_PIG]	355.86	38.00 %	50	0	8	84
I3LJU1	Uncharacterized protein (Fragment) OS=Sus scrofa GN=SURF4 PE=4 SV=1 - [I3LJU1_PIG]	78.76	13.17 %	1	3	3	5
F1SV06	Uncharacterized protein OS=Sus scrofa GN=PABPC4 PE=4 SV=1 - [F1SV06_PIG]	301.8	13.31 %	1	1	7	25
F1SLE3	Uncharacterized protein (Fragment) OS=Sus scrofa GN=NAGK PE=4 SV=2 - [F1SLE3_PIG]	25.04	4.44 %	1	1	1	1
K7GKS4	Uncharacterized protein OS=Sus scrofa PE=4 SV=1 - [K7GKS4_PIG]	33.54	6.82 %	3	1	1	1
L7UVJ6	MHC class I alpha chain (Fragment) OS=Sus scrofa GN=SLA-1 PE=3 SV=1 - [L7UVJ6_PIG]	273.07	36.46 %	2	0	6	32
Q53U64	MHC class I antigen (Fragment) OS=Sus scrofa GN=SLA-1 PE=2 SV=1 - [Q53U64_PIG]	257.35	39.41 %	3	0	5	28
I3LJL2	Uncharacterized protein OS=Sus scrofa GN=LOC100511470 PE=4 SV=1 - [I3LJL2_PIG]	53.03	2.46 %	1	1	1	1
F1SN52	Uncharacterized protein OS=Sus scrofa PE=4 SV=2 - [F1SN52_PIG]	50.21	7.91 %	1	1	1	1
F1S8P1	Uncharacterized protein OS=Sus scrofa GN=SCCPDH PE=4 SV=2 - [F1S8P1_PIG]	27.22	3.03 %	1	1	1	1
F1RUC1	Uncharacterized protein (Fragment) OS=Sus scrofa GN=CUL4B PE=3 SV=2 - [F1RUC1_PIG]	24.82	1.14 %	2	1	1	1
F1STB6	Non-lysosomal glucosylceramidase (Fragment) OS=Sus scrofa GN=GBA2 PE=3 SV=2 - [F1STB6_PIG]	80.73	2.06 %	1	2	2	2
K7GQ85	Uncharacterized protein OS=Sus scrofa GN=CD101 PE=4 SV=1 - [K7GQ85_PIG]	28.33	1.36 %	3	1	1	1
K7GLY6	Uncharacterized protein OS=Sus scrofa GN=PTK2B PE=4 SV=1 - [K7GLY6_PIG]	40.22	0.79 %	2	1	1	1
F1SUU4	Uncharacterized protein OS=Sus scrofa GN=FBLIM1 PE=4 SV=2 - [F1SUU4_PIG]	44.81	6.61 %	1	2	2	2
F1SBY8	Uncharacterized protein OS=Sus scrofa GN=CROT PE=3 SV=1 - [F1SBY8_PIG]	26.31	2.61 %	1	1	1	1
Q9XSP4	Surfactant protein D (Fragment) OS=Sus scrofa GN=sp-D PE=2 SV=1 - [Q9XSP4_PIG]	87.85	19.23 %	2	1	1	1
F1SJ46	Uncharacterized protein OS=Sus scrofa GN=SCAMP2 PE=4 SV=1 - [F1SJ46_PIG]	54.42	6.10 %	1	1	1	2
F1RMR6	Uncharacterized protein OS=Sus scrofa GN=HSPBP1 PE=4 SV=2 - [F1RMR6_PIG]	76.03	6.16 %	1	1	1	1
F1RVX2	Uncharacterized protein OS=Sus scrofa GN=HN1 PE=4 SV=1 - [F1RVX2_PIG]	41.94	15.58 %	2	1	1	1
F1RSM4	Uncharacterized protein (Fragment) OS=Sus scrofa GN=BOP1 PE=3 SV=1 - [F1RSM4_PIG]	35.01	0.97 %	2	1	1	1
F1RZR0	Uncharacterized protein OS=Sus scrofa GN=ITPR3 PE=4 SV=1 - [F1RZR0_PIG]	40.03	0.60 %	1	2	2	2
I3LQI9	Uncharacterized protein (Fragment) OS=Sus scrofa GN=RAP1GDS1 PE=4 SV=1 - [I3LQI9_PIG]	33.01	1.42 %	1	1	1	1
F1RHH8	Uncharacterized protein (Fragment) OS=Sus scrofa GN=PRPF8 PE=4 SV=2 - [F1RHH8_PIG]	65.32	0.71 %	1	1	2	2
I3LL50	Uncharacterized protein OS=Sus scrofa GN=BBOX1 PE=4 SV=1 - [I3LL50_PIG]	42.93	5.06 %	1	1	1	1
F1SCY9	Uncharacterized protein (Fragment) OS=Sus scrofa GN=ANKRD22 PE=4 SV=2 - [F1SCY9_PIG]	55.49	8.38 %	1	2	2	2
I3LD66	Uncharacterized protein (Fragment) OS=Sus scrofa PE=4 SV=1 - [I3LD66_PIG]	43.41	3.37 %	1	1	1	1
F1RTZ5	Uncharacterized protein OS=Sus scrofa GN=LOC100524801 PE=4 SV=1 - [F1RTZ5_PIG]	35.56	0.88 %	1	1	1	1
Q2EN79	Ubiquinol-cytochrome c reductase complex OS=Sus scrofa GN=UQCR10 PE=4 SV=1 - [Q2EN79_PIG]	46.62	10.94 %	1	1	1	1
F1SEK6	Uncharacterized protein OS=Sus scrofa PE=4 SV=2 - [F1SEK6_PIG]	35.74	4.21 %	2	1	1	1
Q0KKC2	N-acetylglucosaminyltransferase I OS=Sus scrofa GN=LOC780412 PE=2 SV=1 - [Q0KKC2_PIG]	35.36	1.79 %	1	1	1	1
F1RMQ4	Uncharacterized protein OS=Sus scrofa GN=MRPL17 PE=3 SV=1 - [F1RMQ4_PIG]	50.6	4.73 %	1	1	1	1
Q764N1	CD74 antigen OS=Sus scrofa GN=cd74 PE=2 SV=1 - [Q764N1_PIG]	26.45	3.27 %	1	1	1	1
F1SSJ2	Uncharacterized protein OS=Sus scrofa GN=GIMAP1 PE=4 SV=2 - [F1SSJ2_PIG]	46.41	2.68 %	1	1	1	1
A7ISN5	MHC class II antigen alpha chain OS=Sus scrofa GN=SLA-DQA PE=2 SV=1 - [A7ISN5_PIG]	94.44	14.90 %	22	1	3	5
G3FP13	Polyglutamine binding protein 1 OS=Sus scrofa GN=PQBP1 PE=2 SV=1 - [G3FP13_PIG]	31.18	3.40 %	1	1	1	1
F1SKM5	Uncharacterized protein OS=Sus scrofa GN=CCDC51 PE=4 SV=1 - [F1SKM5_PIG]	49.4	4.63 %	1	2	2	2
F1SKD4	Uncharacterized protein (Fragment) OS=Sus scrofa GN=MON2 PE=4 SV=2 - [F1SKD4_PIG]	24.82	0.62 %	1	1	1	1
F1SEG4	Uncharacterized protein (Fragment) OS=Sus scrofa PE=4 SV=2 - [F1SEG4_PIG]	38.6	1.55 %	1	1	1	1
F1RKW4	Mitochondrial Rho GTPase (Fragment) OS=Sus scrofa GN=RHOT1 PE=3 SV=2 - [F1RKW4_PIG]	43.74	1.62 %	1	1	1	1
I3LIC6	Uncharacterized protein OS=Sus scrofa GN=CNOT1 PE=4 SV=1 - [I3LIC6_PIG]	23.77	0.39 %	2	1	1	1
F1SFL1	Uncharacterized protein OS=Sus scrofa GN=ARL8B PE=4 SV=2 - [F1SFL1_PIG]	29.37	4.71 %	1	1	1	1
F1S1D6	Uncharacterized protein OS=Sus scrofa GN=LOC100523018 PE=4 SV=2 - [F1S1D6_PIG]	29.14	1.20 %	2	1	1	1
Q95N21	FcgammaRIII a.2 OS=Sus scrofa PE=2 SV=1 - [Q95N21_PIG]	44.62	3.96 %	3	1	1	1
B6ICV1	Tripartite motif-containing protein 26 OS=Sus scrofa GN=TRIM26 PE=4 SV=1 - [B6ICV1_PIG]	26.19	1.47 %	3	1	1	1
F1SGN4	Uncharacterized protein OS=Sus scrofa GN=IPO4 PE=4 SV=2 - [F1SGN4_PIG]	106.29	1.95 %	1	2	2	3
I3LLW3	Uncharacterized protein OS=Sus scrofa GN=SAMM50 PE=4 SV=1 - [I3LLW3_PIG]	77.62	5.90 %	2	2	2	3
F1SAB2	Uncharacterized protein OS=Sus scrofa GN=COG7 PE=4 SV=2 - [F1SAB2_PIG]	34.99	1.46 %	1	1	1	1
A5D9N2	HLA-B associated transcript 2 OS=Sus scrofa GN=BAT2 PE=4 SV=1 - [A5D9N2_PIG]	29.89	0.51 %	3	1	1	1
F1RHU3	Uncharacterized protein OS=Sus scrofa GN=TBC1D17 PE=4 SV=1 - [F1RHU3_PIG]	43.94	3.24 %	1	2	2	2
K7GN62	Uncharacterized protein OS=Sus scrofa GN=ACP2 PE=4 SV=1 - [K7GN62_PIG]	38.17	5.64 %	4	1	1	2
I3LDU9	Uncharacterized protein OS=Sus scrofa GN=SNTB2 PE=4 SV=1 - [I3LDU9_PIG]	32.48	2.04 %	1	1	1	1
F1S1X1	Uncharacterized protein OS=Sus scrofa GN=SPG21 PE=4 SV=1 - [F1S1X1_PIG]	22.45	3.25 %	1	1	1	1
F1S4M9	Uncharacterized protein OS=Sus scrofa GN=RABIF PE=4 SV=1 - [F1S4M9_PIG]	24.42	8.94 %	1	1	1	1
F1RU72	Uncharacterized protein OS=Sus scrofa GN=THOC2 PE=4 SV=2 - [F1RU72_PIG]	33.97	0.56 %	1	1	1	1
B6EDV3	ATP synthase protein 8 OS=Sus scrofa GN=ATP8 PE=3 SV=1 - [B6EDV3_PIG]	68.22	14.93 %	2	1	1	3
I3LK44	Uncharacterized protein (Fragment) OS=Sus scrofa GN=SPHK2 PE=4 SV=1 - [I3LK44_PIG]	44.97	1.68 %	2	1	1	1
A7ISN1	MHC class II antigen alpha chain OS=Sus scrofa GN=SLA-DQA PE=2 SV=1 - [A7ISN1_PIG]	113.95	18.82 %	66	1	4	6
I3L939	Uncharacterized protein (Fragment) OS=Sus scrofa PE=4 SV=1 - [I3L939_PIG]	42.27	3.34 %	2	1	1	1
F1RM47	Uncharacterized protein OS=Sus scrofa GN=CLPTM1 PE=4 SV=1 - [F1RM47_PIG]	22.15	1.51 %	1	1	1	1
F1RFT3	Uncharacterized protein OS=Sus scrofa GN=LOC100516108 PE=4 SV=2 - [F1RFT3_PIG]	66.18	2.10 %	1	1	1	1
B9TSQ5	HLA-B-associated protein 5 OS=Sus scrofa GN=BAT5 PE=2 SV=1 - [B9TSQ5_PIG]	29.44	1.97 %	1	1	1	1
K7GT08	Uncharacterized protein (Fragment) OS=Sus scrofa GN=LOC100525679 PE=4 SV=1 - [K7GT08_PIG]	22.51	28.57 %	3	1	1	2
K7GLI5	Uncharacterized protein OS=Sus scrofa GN=LOC100519415 PE=4 SV=1 - [K7GLI5_PIG]	26.77	5.64 %	12	1	1	1
F1SNP7	Uncharacterized protein OS=Sus scrofa GN=DOCK10 PE=4 SV=2 - [F1SNP7_PIG]	43.16	0.60 %	2	1	1	1
F1RIU8	Uncharacterized protein (Fragment) OS=Sus scrofa GN=LOC100517784 PE=4 SV=2 - [F1RIU8_PIG]	23.6	5.26 %	2	1	1	1
I3L5A6	Uncharacterized protein OS=Sus scrofa GN=WIPF1 PE=4 SV=1 - [I3L5A6_PIG]	30.22	3.74 %	1	1	1	1
F1SST2	Uncharacterized protein (Fragment) OS=Sus scrofa GN=ZFYVE19 PE=4 SV=2 - [F1SST2_PIG]	74.86	4.93 %	1	1	1	1
F1RHF0	Ubiquitin carboxyl-terminal hydrolase isozyme L3 (Fragment) OS=Sus scrofa GN=UCHL3 PE=4 SV=2 - [F1RHF0_PIG]	46.07	10.85 %	1	1	2	2
I3LTC2	Uncharacterized protein OS=Sus scrofa GN=FUK PE=3 SV=1 - [I3LTC2_PIG]	34.17	0.75 %	1	1	1	1
D9ILV0	Tumor necrosis factor alpha-induced protein 8 (Fragment) OS=Sus scrofa GN=TNFAIP8 PE=2 SV=1 - [D9ILV0_PIG]	26.42	2.96 %	3	1	1	1
F1RSI4	Uncharacterized protein OS=Sus scrofa GN=MAP3K3 PE=4 SV=2 - [F1RSI4_PIG]	21.22	4.84 %	4	1	1	1
F1S001	Uncharacterized protein OS=Sus scrofa GN=MRPS2 PE=3 SV=1 - [F1S001_PIG]	24.21	2.77 %	1	1	1	1
I3LSU8	Uncharacterized protein OS=Sus scrofa GN=UBE2Z PE=4 SV=1 - [I3LSU8_PIG]	24.66	2.15 %	1	1	1	1
F1SDF8	Uncharacterized protein OS=Sus scrofa GN=BOLA1 PE=3 SV=1 - [F1SDF8_PIG]	31.35	6.57 %	1	1	1	1
I3LUP1	Mannose-1-phosphate guanyltransferase alpha OS=Sus scrofa GN=GMPPA PE=1 SV=2 - [GMPPA_PIG]	64.16	5.95 %	2	2	2	2
F1RPX1	Uncharacterized protein OS=Sus scrofa GN=MTA2 PE=4 SV=2 - [F1RPX1_PIG]	27.12	1.65 %	1	1	1	1
T2HFS2	MHC class I antigen (Fragment) OS=Sus scrofa GN=SLA-2 PE=2 SV=1 - [T2HFS2_PIG]	461.76	44.89 %	72	0	10	106
T2HGC1	MHC class I antigen (Fragment) OS=Sus scrofa GN=SLA-2 PE=2 SV=1 - [T2HGC1_PIG]	512.14	49.72 %	52	0	11	84
T2HR09	MHC class I antigen OS=Sus scrofa GN=SLA-2 PE=2 SV=1 - [T2HR09_PIG]	456.51	44.78 %	71	0	10	101
T2HRE4	MHC class I antigen OS=Sus scrofa GN=SLA-2 PE=2 SV=1 - [T2HRE4_PIG]	425.75	43.41 %	66	0	10	78
I3LPA5	Uncharacterized protein (Fragment) OS=Sus scrofa GN=TMEM132C PE=4 SV=1 - [I3LPA5_PIG]	13.72	2.57 %	1	1	1	2
F1SLF9	Uncharacterized protein OS=Sus scrofa GN=STAMBP PE=4 SV=1 - [F1SLF9_PIG]	22.49	4.01 %	1	1	1	1
F1RUC0	Uncharacterized protein OS=Sus scrofa GN=LAMP2 PE=4 SV=2 - [F1RUC0_PIG]	53.11	3.89 %	4	2	2	4
F1SPG4	Uncharacterized protein (Fragment) OS=Sus scrofa GN=NUP210 PE=4 SV=2 - [F1SPG4_PIG]	68.57	1.84 %	1	3	3	4
F1S419	Uncharacterized protein OS=Sus scrofa GN=SF3B3 PE=4 SV=2 - [F1S419_PIG]	85.61	12.54 %	1	3	3	4
I3LCC6	Uncharacterized protein (Fragment) OS=Sus scrofa GN=PSMB3 PE=4 SV=1 - [I3LCC6_PIG]	56.45	25.37 %	1	2	2	2
F1SI24	Synaptosomal-associated protein OS=Sus scrofa GN=SNAP23 PE=3 SV=1 - [F1SI24_PIG]	60.73	11.37 %	1	2	2	4
Q9TSA7	Calmodulin (Fragments) OS=Sus scrofa PE=4 SV=1 - [Q9TSA7_PIG]	108.72	43.14 %	2	1	4	44
F1SNE9	Coatomer subunit gamma OS=Sus scrofa GN=COPG2 PE=3 SV=2 - [F1SNE9_PIG]	88.32	2.18 %	2	2	2	7
F1RUP7	Uncharacterized protein OS=Sus scrofa GN=LOC100511529 PE=3 SV=1 - [F1RUP7_PIG]	77.82	11.57 %	3	2	2	2
F1RIF3	Uncharacterized protein OS=Sus scrofa GN=FAH PE=4 SV=1 - [F1RIF3_PIG]	38.37	7.88 %	1	2	2	2
K9J4V0	U5 small nuclear ribonucleoprotein 200 kDa helicase OS=Sus scrofa GN=SNRNP200 PE=2 SV=1 - [K9J4V0_PIG]	248.18	5.57 %	2	9	9	12
F2Z5Q6	40S ribosomal protein S6 (Fragment) OS=Sus scrofa GN=RPS6 PE=3 SV=2 - [F2Z5Q6_PIG]	140.42	19.03 %	3	4	4	15
F1SFD6	Uncharacterized protein (Fragment) OS=Sus scrofa PE=4 SV=2 - [F1SFD6_PIG]	84.58	27.66 %	2	2	3	8
I3LU95	Uncharacterized protein OS=Sus scrofa GN=PDS5A PE=4 SV=1 - [I3LU95_PIG]	74.16	3.10 %	1	2	2	3
D0G773	Isovaleryl Coenzyme A dehydrogenase OS=Sus scrofa GN=IVD PE=2 SV=1 - [D0G773_PIG]	195.49	25.12 %	2	7	7	13
I3LM15	Uncharacterized protein OS=Sus scrofa GN=AGPS PE=4 SV=1 - [I3LM15_PIG]	48.77	2.63 %	1	1	1	2
F1SJ27	Uncharacterized protein OS=Sus scrofa GN=CSK PE=4 SV=2 - [F1SJ27_PIG]	66.84	4.68 %	1	2	2	4
Q9GK25	Peptidyl-prolyl cis-trans isomerase (Fragment) OS=Sus scrofa PE=2 SV=1 - [Q9GK25_PIG]	266.1	54.13 %	3	1	7	100
F1SD96	Uncharacterized protein (Fragment) OS=Sus scrofa GN=RAD23A PE=4 SV=1 - [F1SD96_PIG]	85.25	11.58 %	1	1	3	6
F1S8K5	Uncharacterized protein OS=Sus scrofa GN=SUPT16H PE=4 SV=1 - [F1S8K5_PIG]	35.43	1.53 %	1	2	2	2
I3LFZ8	Uncharacterized protein (Fragment) OS=Sus scrofa GN=RAB5B PE=3 SV=1 - [I3LFZ8_PIG]	176.9	24.02 %	1	2	4	9
Q1ACV5	Transporter associated with antigen processing 1 OS=Sus scrofa PE=2 SV=1 - [Q1ACV5_PIG]	298.67	14.52 %	3	7	7	15
F1S6D6	Uncharacterized protein (Fragment) OS=Sus scrofa GN=ST14 PE=3 SV=1 - [F1S6D6_PIG]	66.26	5.37 %	1	3	3	3
N0E654	Casein kinase II b subunit splicing isoform 476 (Fragment) OS=Sus scrofa GN=Csnk2b PE=2 SV=1 - [N0E654_PIG]	63.97	16.23 %	10	2	2	3
F1SKJ2	Uncharacterized protein OS=Sus scrofa GN=TXN2 PE=4 SV=1 - [F1SKJ2_PIG]	29.86	9.04 %	1	1	1	2
F1SFE6	Uncharacterized protein OS=Sus scrofa GN=PSMC6 PE=4 SV=1 - [F1SFE6_PIG]	314.41	27.54 %	1	9	9	23
I3LE99	Uncharacterized protein OS=Sus scrofa GN=LOC100525734 PE=4 SV=1 - [I3LE99_PIG]	51.58	36.76 %	1	2	2	6
F1RZH4	Uncharacterized protein OS=Sus scrofa PE=4 SV=1 - [F1RZH4_PIG]	32.67	4.84 %	1	1	1	3
A3FJ41	MHC class I antigen (Fragment) OS=Sus scrofa GN=SLA-1 PE=4 SV=1 - [A3FJ41_PIG]	120.03	69.16 %	44	1	5	43
Q9GJX2	Diazepam binding inhibitor (Fragment) OS=Sus scrofa GN=DBI PE=2 SV=1 - [Q9GJX2_PIG]	80.13	51.28 %	3	3	3	33
P10668	Cofilin-1 OS=Sus scrofa GN=CFL1 PE=1 SV=3 - [COF1_PIG]	704.02	71.69 %	4	9	15	206
A5GFZ5	Dolichol-phosphate mannosyltransferase OS=Sus scrofa GN=DPM1 PE=3 SV=1 - [DPM1_PIG]	59.49	13.13 %	2	2	2	2
F1RGC8	Uncharacterized protein OS=Sus scrofa GN=NLRP6 PE=4 SV=3 - [F1RGC8_PIG]	119.58	5.01 %	1	4	4	5
F1SD98	Uncharacterized protein OS=Sus scrofa GN=TRMT1 PE=4 SV=2 - [F1SD98_PIG]	27.72	2.21 %	2	1	1	1
F1S2G1	Uncharacterized protein OS=Sus scrofa PE=4 SV=2 - [F1S2G1_PIG]	115.32	3.88 %	4	4	4	6
F1SID4	Uncharacterized protein (Fragment) OS=Sus scrofa GN=PSMC3 PE=4 SV=1 - [F1SID4_PIG]	287.2	25.78 %	1	9	9	16
K7GKQ1	Uncharacterized protein OS=Sus scrofa GN=RAB9A PE=3 SV=1 - [K7GKQ1_PIG]	26.6	7.91 %	2	1	1	1
F1RKI3	Uncharacterized protein OS=Sus scrofa GN=HINT1 PE=4 SV=1 - [F1RKI3_PIG]	80.55	52.38 %	1	3	3	9
Q5G6W0	Cofilin 2 (Fragment) OS=Sus scrofa PE=2 SV=1 - [Q5G6W0_PIG]	48.67	25.93 %	1	1	2	8
I3LHZ6	Uncharacterized protein OS=Sus scrofa GN=DHX9 PE=4 SV=1 - [I3LHZ6_PIG]	994.71	29.91 %	5	27	27	108
F1SDV7	Uncharacterized protein (Fragment) OS=Sus scrofa GN=TOP1 PE=4 SV=1 - [F1SDV7_PIG]	99.93	7.15 %	4	4	4	7
F1RFM7	Uncharacterized protein OS=Sus scrofa GN=AIMP2 PE=4 SV=1 - [F1RFM7_PIG]	232.75	29.78 %	1	6	6	11
F1ST49	Uncharacterized protein (Fragment) OS=Sus scrofa GN=NCBP1 PE=4 SV=2 - [F1ST49_PIG]	39.19	2.88 %	1	2	2	3
F1S8G6	Uncharacterized protein OS=Sus scrofa GN=SGTA PE=4 SV=1 - [F1S8G6_PIG]	194.12	21.41 %	1	5	5	13
P16549	Dimethylaniline monooxygenase [N-oxide-forming] 1 OS=Sus scrofa GN=FMO1 PE=1 SV=3 - [FMO1_PIG]	39.55	7.71 %	1	2	2	10
A5A8V9	Valyl-tRNA synthetase 2 OS=Sus scrofa GN=VARS2 PE=3 SV=1 - [A5A8V9_PIG]	340.85	13.69 %	4	12	12	22
Q2EN80	NADH dehydrogenase 1 beta subcomplex 6 OS=Sus scrofa GN=LOC733605 PE=2 SV=1 - [Q2EN80_PIG]	70.86	14.06 %	1	1	1	6
M3VHA5	SEC16-like A OS=Sus scrofa GN=SEC16A PE=2 SV=1 - [M3VHA5_PIG]	53.36	1.64 %	1	2	2	2
F1SUE3	Uncharacterized protein OS=Sus scrofa GN=PPA1 PE=4 SV=2 - [F1SUE3_PIG]	518.84	61.25 %	1	12	12	43
F1S1J9	Eukaryotic translation initiation factor 3 subunit H OS=Sus scrofa GN=EIF3H PE=3 SV=2 - [F1S1J9_PIG]	175.79	22.32 %	1	6	6	9
D0G7F6	Triosephosphate isomerase OS=Sus scrofa GN=TPI1 PE=2 SV=1 - [D0G7F6_PIG]	754.31	70.97 %	4	15	15	220
I3L995	Uncharacterized protein OS=Sus scrofa PE=4 SV=1 - [I3L995_PIG]	268.28	32.46 %	3	8	8	31
F1RRK9	Uncharacterized protein OS=Sus scrofa GN=LOC100155084 PE=4 SV=2 - [F1RRK9_PIG]	337.81	11.36 %	3	11	11	16
P62802	Histone H4 OS=Sus scrofa PE=1 SV=2 - [H4_PIG]	358.11	58.25 %	1	7	7	124
F1RMA3	Uncharacterized protein OS=Sus scrofa GN=CCAR2 PE=4 SV=1 - [F1RMA3_PIG]	319.73	20.17 %	1	11	11	18
F1S1V1	Uncharacterized protein OS=Sus scrofa GN=SSB PE=4 SV=2 - [F1S1V1_PIG]	196.5	19.90 %	1	6	6	11
F2Z5K2	Proteasome subunit alpha type OS=Sus scrofa GN=PSMA5 PE=3 SV=1 - [F2Z5K2_PIG]	309.82	42.74 %	1	7	7	25
Q52NJ5	ADP-ribosylation factor-like protein 1 OS=Sus scrofa GN=ARL1 PE=2 SV=1 - [Q52NJ5_PIG]	122.6	19.89 %	1	3	3	8
F1RS45	DNA topoisomerase 2 OS=Sus scrofa PE=3 SV=2 - [F1RS45_PIG]	116.62	3.53 %	2	4	6	13
F1SSL6	Proteasome subunit alpha type OS=Sus scrofa GN=LOC100154408 PE=3 SV=1 - [F1SSL6_PIG]	191.81	26.27 %	1	8	8	17
I3LVJ7	Uncharacterized protein (Fragment) OS=Sus scrofa GN=PSMA7 PE=4 SV=1 - [I3LVJ7_PIG]	355.93	48.61 %	1	7	9	48
F1S1X3	Uncharacterized protein OS=Sus scrofa GN=NARS PE=3 SV=2 - [F1S1X3_PIG]	262.65	14.64 %	1	7	7	14
F2Z576	Histone H3 OS=Sus scrofa GN=LOC100525821 PE=2 SV=1 - [F2Z576_PIG]	159.44	52.21 %	3	1	6	47
Q06AS8	GBAK OS=Sus scrofa GN=GNAI3 PE=2 SV=1 - [Q06AS8_PIG]	163.18	20.62 %	11	2	6	11
F1SLS7	Autophagy-related protein 3 OS=Sus scrofa GN=ATG3 PE=3 SV=1 - [F1SLS7_PIG]	87.39	9.55 %	1	3	3	3
F2Z5L7	Proteasome subunit alpha type OS=Sus scrofa GN=LOC100516779 PE=3 SV=1 - [F2Z5L7_PIG]	411.96	48.67 %	1	12	12	46
A2SZV5	Tax1 binding protein 3 (Fragment) OS=Sus scrofa PE=4 SV=1 - [A2SZV5_PIG]	55.14	16.50 %	3	1	1	5
B8XX91	DNA-dependent activator of IFN-regulatory factor OS=Sus scrofa GN=DAI PE=2 SV=1 - [B8XX91_PIG]	100.5	16.40 %	2	4	4	7
Q29194	Ribosomal protein S2 (Fragment) OS=Sus scrofa PE=2 SV=1 - [Q29194_PIG]	46.59	15.85 %	1	1	1	5
Q06AB2	UBC1 OS=Sus scrofa GN=UBE2K PE=2 SV=1 - [Q06AB2_PIG]	105.67	19.00 %	1	3	3	6
F1SV97	Uncharacterized protein OS=Sus scrofa GN=PTP4A2 PE=4 SV=2 - [F1SV97_PIG]	77.65	8.98 %	1	1	1	3
I3LFV4	Uncharacterized protein OS=Sus scrofa GN=YBX1 PE=4 SV=1 - [I3LFV4_PIG]	157.89	27.47 %	2	3	4	16
I3LIN8	Histone H2A OS=Sus scrofa GN=H2AFY PE=3 SV=1 - [I3LIN8_PIG]	224.89	25.27 %	2	6	6	15
F1SGS9	Catalase OS=Sus scrofa GN=CAT PE=3 SV=1 - [F1SGS9_PIG]	923.56	45.92 %	2	23	23	215
Q7SIB7	Phosphoglycerate kinase 1 OS=Sus scrofa GN=PGK1 PE=1 SV=3 - [PGK1_PIG]	850.39	59.95 %	12	17	23	163
B0FWK5	Ribosomal protein L5 OS=Sus scrofa GN=RPL5 PE=2 SV=1 - [B0FWK5_PIG]	178.57	28.96 %	4	8	8	14
I3LCI4	Uncharacterized protein OS=Sus scrofa GN=ZFR PE=4 SV=1 - [I3LCI4_PIG]	41.93	6.44 %	1	2	2	2
B5APV0	Actin-related protein 2/3 complex subunit 5 OS=Sus scrofa GN=ARPC5 PE=2 SV=1 - [B5APV0_PIG]	170.99	53.64 %	1	6	6	9
F1RIG0	Uncharacterized protein (Fragment) OS=Sus scrofa PE=4 SV=1 - [F1RIG0_PIG]	47.28	11.93 %	2	2	2	2
F1RR48	Uncharacterized protein OS=Sus scrofa GN=SH3GLB2 PE=4 SV=2 - [F1RR48_PIG]	35.58	3.84 %	2	1	2	3
I3LSY0	Uncharacterized protein OS=Sus scrofa GN=ACSM4 PE=4 SV=1 - [I3LSY0_PIG]	21.13	1.20 %	1	1	1	1
F1RZA6	Uncharacterized protein (Fragment) OS=Sus scrofa GN=RNF213 PE=4 SV=1 - [F1RZA6_PIG]	419.94	6.12 %	2	16	16	21
F1S8A5	Uncharacterized protein OS=Sus scrofa GN=MRPS26 PE=4 SV=1 - [F1S8A5_PIG]	38.63	8.78 %	1	1	1	1
A5GFY4	Negative elongation factor D OS=Sus scrofa GN=NELFCD PE=3 SV=1 - [NELFD_PIG]	43.67	2.20 %	1	1	1	1
D0G6R8	Phosphatidate cytidylyltransferase OS=Sus scrofa GN=CDS2 PE=2 SV=1 - [D0G6R8_PIG]	33.01	4.27 %	2	1	1	2
Q95332	Betaine--homocysteine S-methyltransferase 1 (Fragment) OS=Sus scrofa GN=BHMT PE=1 SV=3 - [BHMT1_PIG]	110.41	21.22 %	3	4	4	5
I3L739	Uncharacterized protein OS=Sus scrofa GN=JMJD6 PE=4 SV=1 - [I3L739_PIG]	39.99	3.37 %	1	1	1	3
F1SDL0	Uncharacterized protein OS=Sus scrofa GN=PTRHD1 PE=4 SV=1 - [F1SDL0_PIG]	32.55	9.29 %	1	1	1	1
F1S5A8	Uncharacterized protein OS=Sus scrofa GN=DHX15 PE=4 SV=1 - [F1S5A8_PIG]	259.43	11.57 %	1	8	8	12
I3LQN4	Uncharacterized protein OS=Sus scrofa GN=PHB2 PE=4 SV=1 - [I3LQN4_PIG]	490.95	46.49 %	1	12	12	36
H9BYW2	Acyl-coenzyme A oxidase OS=Sus scrofa GN=ACOX1 PE=2 SV=1 - [H9BYW2_PIG]	370.35	26.32 %	3	1	10	25
F1RRG9	Uncharacterized protein OS=Sus scrofa GN=SMARCA5 PE=4 SV=1 - [F1RRG9_PIG]	99.44	3.42 %	7	3	3	4
I3LDJ8	Uncharacterized protein OS=Sus scrofa PE=3 SV=1 - [I3LDJ8_PIG]	303.51	32.54 %	1	8	10	76
I3LDM7	Uncharacterized protein OS=Sus scrofa GN=GLO1 PE=4 SV=1 - [I3LDM7_PIG]	151.75	26.09 %	1	5	5	18
F1SR70	Uncharacterized protein OS=Sus scrofa GN=LOC100524650 PE=4 SV=2 - [F1SR70_PIG]	67.17	13.20 %	1	3	3	4
F1RS34	Uncharacterized protein OS=Sus scrofa GN=GAPVD1 PE=4 SV=2 - [F1RS34_PIG]	22.69	0.81 %	1	1	1	1
I3LLA8	Uncharacterized protein OS=Sus scrofa GN=SSRP1 PE=4 SV=1 - [I3LLA8_PIG]	107.68	7.62 %	1	4	4	9
F1RGQ6	Uncharacterized protein (Fragment) OS=Sus scrofa GN=ANKFY1 PE=4 SV=1 - [F1RGQ6_PIG]	136.57	5.08 %	1	5	5	5
F1RGP1	Uncharacterized protein OS=Sus scrofa GN=MYBBP1A PE=4 SV=1 - [F1RGP1_PIG]	445.89	13.14 %	1	12	12	24
P12309	Glutaredoxin-1 OS=Sus scrofa GN=GLRX PE=1 SV=2 - [GLRX1_PIG]	277.83	71.70 %	3	6	6	48
F1RRF2	Uncharacterized protein OS=Sus scrofa GN=STT3B PE=4 SV=1 - [F1RRF2_PIG]	79.87	4.12 %	1	3	3	7
F2Z5Q8	Uncharacterized protein OS=Sus scrofa GN=LOC100519675 PE=4 SV=1 - [F2Z5Q8_PIG]	57.33	14.55 %	2	2	2	4
F1ST01	Uncharacterized protein OS=Sus scrofa GN=SELENBP1 PE=4 SV=1 - [F1ST01_PIG]	936.42	62.92 %	1	22	22	114
F2Z501	Uncharacterized protein OS=Sus scrofa GN=TMED2 PE=3 SV=1 - [F2Z501_PIG]	106.12	14.43 %	1	2	2	6
F1RYU9	Uncharacterized protein OS=Sus scrofa GN=USO1 PE=4 SV=2 - [F1RYU9_PIG]	375.06	10.32 %	1	10	10	23
F1RL38	Uncharacterized protein OS=Sus scrofa GN=DDT PE=4 SV=2 - [F1RL38_PIG]	49.68	15.25 %	1	2	2	5
I3L7T6	Histone H2A OS=Sus scrofa GN=H2AFX PE=3 SV=1 - [I3L7T6_PIG]	357.7	64.34 %	4	4	7	100
P79384	Propionyl-CoA carboxylase beta chain, mitochondrial OS=Sus scrofa GN=PCCB PE=2 SV=1 - [PCCB_PIG]	131.16	7.61 %	1	3	3	6
P27917	Apolipoprotein C-III OS=Sus scrofa GN=APOC3 PE=1 SV=2 - [APOC3_PIG]	226.39	61.46 %	1	7	7	56
F1SCF9	Uncharacterized protein (Fragment) OS=Sus scrofa GN=TECR PE=4 SV=2 - [F1SCF9_PIG]	38.34	2.65 %	1	1	1	2
I3LEN7	Uncharacterized protein OS=Sus scrofa GN=ALDH1L1 PE=3 SV=1 - [I3LEN7_PIG]	49.04	4.60 %	1	2	2	4
F1SMZ9	Uncharacterized protein (Fragment) OS=Sus scrofa GN=SF3B1 PE=4 SV=2 - [F1SMZ9_PIG]	267.33	10.21 %	1	9	9	19
I3LK37	Uncharacterized protein (Fragment) OS=Sus scrofa PE=3 SV=1 - [I3LK37_PIG]	33.39	6.23 %	2	2	2	3
F1SL31	Uncharacterized protein OS=Sus scrofa GN=TAPBPL PE=4 SV=2 - [F1SL31_PIG]	27.83	4.29 %	1	1	1	2
F2Z5K9	Histone H3 OS=Sus scrofa GN=LOC100622412 PE=3 SV=1 - [F2Z5K9_PIG]	178.75	52.21 %	2	1	6	45
P53027	60S ribosomal protein L10a (Fragment) OS=Sus scrofa GN=RPL10A PE=2 SV=3 - [RL10A_PIG]	154.25	35.15 %	1	2	5	17
B8XTR8	Granzyme H OS=Sus scrofa GN=gzmH PE=2 SV=1 - [B8XTR8_PIG]	168.84	26.69 %	1	4	6	16
I3LUM8	Uncharacterized protein OS=Sus scrofa GN=LOC100626089 PE=4 SV=1 - [I3LUM8_PIG]	49.59	17.21 %	1	2	2	2
F1SIH8	Uncharacterized protein OS=Sus scrofa GN=LOC100516776 PE=4 SV=2 - [F1SIH8_PIG]	1425.27	53.71 %	3	2	34	169
F2Z5W0	Uncharacterized protein OS=Sus scrofa GN=MYCBP PE=4 SV=1 - [F2Z5W0_PIG]	22.82	10.68 %	1	1	1	3
K9IVG8	DEAD (Asp-Glu-Ala-Asp) box helicase 21 OS=Sus scrofa GN=DDX21 PE=2 SV=1 - [K9IVG8_PIG]	44.62	1.40 %	2	1	1	2
F1SI55	Basic leucine zipper and W2 domain-containing protein 1 OS=Sus scrofa GN=BZW1 PE=2 SV=2 - [F1SI55_PIG]	130.52	12.65 %	1	5	6	7
A5J2A8	Thioredoxin (Fragment) OS=Sus scrofa GN=TRX PE=4 SV=1 - [A5J2A8_PIG]	128.36	81.40 %	1	1	3	27
F6PVJ7	Nucleoside diphosphate kinase OS=Sus scrofa GN=NME1 PE=3 SV=1 - [F6PVJ7_PIG]	149.71	34.87 %	3	2	5	37
Q29593	Transaldolase (Fragment) OS=Sus scrofa GN=TALDO1 PE=3 SV=1 - [TALDO_PIG]	40.04	14.75 %	1	1	1	4
F1S0Y8	Uncharacterized protein OS=Sus scrofa GN=ADH4 PE=3 SV=2 - [F1S0Y8_PIG]	40.7	4.21 %	2	2	2	5
F1SU06	Uncharacterized protein OS=Sus scrofa GN=HP1BP3 PE=3 SV=1 - [F1SU06_PIG]	68.53	5.98 %	1	3	3	4
Q8WNQ7	N-acetylgalactosamine-6-sulfatase OS=Sus scrofa GN=GALNS PE=2 SV=1 - [GALNS_PIG]	52.52	1.72 %	1	1	1	1
F1RQC1	Uncharacterized protein OS=Sus scrofa GN=FAM114A2 PE=4 SV=2 - [F1RQC1_PIG]	36.31	2.99 %	2	1	1	2
F1SH25	Uncharacterized protein OS=Sus scrofa GN=RAB21 PE=3 SV=1 - [F1SH25_PIG]	59.41	9.46 %	1	2	2	5
F1S1G0	Eukaryotic translation initiation factor 3 subunit E OS=Sus scrofa GN=EIF3E PE=3 SV=2 - [F1S1G0_PIG]	162.01	15.92 %	2	6	6	6
I3LKA3	Tyrosine-protein phosphatase non-receptor type OS=Sus scrofa GN=PTPN6 PE=2 SV=1 - [I3LKA3_PIG]	133.71	10.42 %	3	4	4	7
F2Z554	Uncharacterized protein OS=Sus scrofa GN=RPL30 PE=3 SV=1 - [F2Z554_PIG]	105.87	42.61 %	1	4	4	9
I3LC00	Uncharacterized protein OS=Sus scrofa GN=DDX19A PE=4 SV=1 - [I3LC00_PIG]	111.81	6.69 %	5	3	3	4
J9JIK8	Protein-L-isoaspartate O-methyltransferase (Fragment) OS=Sus scrofa GN=PCMT1 PE=3 SV=1 - [J9JIK8_PIG]	60.64	21.15 %	2	3	3	5
F2Z5I2	Uncharacterized protein OS=Sus scrofa GN=RBM39 PE=4 SV=2 - [F2Z5I2_PIG]	272.21	19.43 %	1	7	7	15
F1RXA7	Uncharacterized protein OS=Sus scrofa GN=LOC100512253 PE=4 SV=2 - [F1RXA7_PIG]	146.56	13.25 %	2	6	6	9
F2Z5I7	Uncharacterized protein OS=Sus scrofa GN=AP1M1 PE=4 SV=1 - [F2Z5I7_PIG]	57.49	5.67 %	1	2	2	2
K9IVW4	Myotrophin OS=Sus scrofa GN=MTPN PE=4 SV=1 - [K9IVW4_PIG]	162.47	45.76 %	2	4	4	19
F2Z5F7	Uncharacterized protein OS=Sus scrofa GN=DPY30 PE=4 SV=1 - [F2Z5F7_PIG]	95.33	36.36 %	1	2	2	13
Q9TV62	Myosin-4 OS=Sus scrofa GN=MYH4 PE=2 SV=1 - [MYH4_PIG]	192.94	4.08 %	17	7	7	9
I3LLE6	Uncharacterized protein OS=Sus scrofa GN=FAM98B PE=4 SV=1 - [I3LLE6_PIG]	181.35	24.62 %	2	5	5	9
F1SMY1	Uncharacterized protein OS=Sus scrofa GN=TMX3 PE=4 SV=2 - [F1SMY1_PIG]	39.1	5.07 %	1	2	2	2
E7EI20	Rho GDP dissociation inhibitor alpha OS=Sus scrofa GN=ARHGDIA PE=2 SV=1 - [E7EI20_PIG]	288.82	42.16 %	1	7	7	48
A1XQS7	MCEE OS=Sus scrofa GN=MCEE PE=2 SV=1 - [A1XQS7_PIG]	31.96	7.39 %	2	1	1	1
G9F6X8	Prolyl 4-hydroxylase beta polypeptide OS=Sus scrofa PE=2 SV=1 - [G9F6X8_PIG]	1547.94	66.14 %	3	30	31	404
I3LIL5	Uncharacterized protein OS=Sus scrofa GN=HMGCL PE=4 SV=1 - [I3LIL5_PIG]	109.64	16.92 %	1	4	4	6
F1RM40	Uncharacterized protein OS=Sus scrofa GN=SYMPK PE=4 SV=2 - [F1RM40_PIG]	87.98	2.20 %	1	2	2	2
Q29195	60S ribosomal protein L10 OS=Sus scrofa GN=RPL10 PE=2 SV=3 - [RL10_PIG]	105.8	28.04 %	2	4	4	9
I3LV30	RING finger protein 114 (Fragment) OS=Sus scrofa GN=RNF114 PE=4 SV=1 - [I3LV30_PIG]	30.97	6.63 %	2	1	1	2
P67985	60S ribosomal protein L22 OS=Sus scrofa GN=RPL22 PE=2 SV=2 - [RL22_PIG]	113.83	39.06 %	1	3	3	9
F1RN91	Uncharacterized protein (Fragment) OS=Sus scrofa PE=4 SV=2 - [F1RN91_PIG]	35.04	3.32 %	1	2	2	2
F1RFY2	Beta-enolase OS=Sus scrofa GN=ENO3 PE=3 SV=1 - [F1RFY2_PIG]	520.59	29.26 %	3	4	10	253
I3LP92	Uncharacterized protein OS=Sus scrofa GN=RANGRF PE=4 SV=1 - [I3LP92_PIG]	63.58	9.89 %	1	1	1	1
P35750	Calpain-1 catalytic subunit OS=Sus scrofa GN=CAPN1 PE=2 SV=3 - [CAN1_PIG]	545.78	31.93 %	8	15	15	39
I7GF95	Guanine nucleotide binding protein-like 1 OS=Sus scrofa GN=GNL1 PE=4 SV=1 - [I7GF95_PIG]	58.56	1.65 %	1	1	1	1
I3L7T8	Uncharacterized protein OS=Sus scrofa PE=4 SV=1 - [I3L7T8_PIG]	186.84	49.48 %	2	4	4	35
F1SQ40	Uncharacterized protein (Fragment) OS=Sus scrofa GN=PDIA5 PE=4 SV=2 - [F1SQ40_PIG]	34.77	4.96 %	1	2	2	3
A7UIU7	ATP citrate lyase OS=Sus scrofa GN=ACL PE=2 SV=1 - [A7UIU7_PIG]	468.98	18.12 %	3	9	14	25
I3LUU9	Uncharacterized protein (Fragment) OS=Sus scrofa PE=4 SV=1 - [I3LUU9_PIG]	10.22	7.14 %	1	1	1	1
A5GFQ5	Protein canopy homolog 3 OS=Sus scrofa GN=CNPY3 PE=3 SV=1 - [CNPY3_PIG]	40.13	10.25 %	1	2	2	2
F1S8L9	Uncharacterized protein OS=Sus scrofa GN=HNRNPU PE=4 SV=2 - [F1S8L9_PIG]	883.61	31.18 %	1	23	23	91
F1RKG8	Uncharacterized protein OS=Sus scrofa GN=PEBP1 PE=4 SV=1 - [F1RKG8_PIG]	515.49	80.21 %	1	13	13	103
F1RQI7	Unconventional myosin-VI OS=Sus scrofa GN=MYO6 PE=1 SV=1 - [F1RQI7_PIG]	307.55	8.14 %	3	7	7	10
I3LM93	Uncharacterized protein (Fragment) OS=Sus scrofa GN=TNPO1 PE=4 SV=1 - [I3LM93_PIG]	233.45	14.45 %	2	10	10	17
Q53DY5	Histone H1.3-like protein OS=Sus scrofa GN=LOC595122 PE=2 SV=1 - [Q53DY5_PIG]	251.92	22.62 %	3	1	7	41
Q6QRN9	ADP/ATP translocase 3 OS=Sus scrofa GN=SLC25A6 PE=2 SV=3 - [ADT3_PIG]	548.33	45.30 %	2	1	13	91
F1S2G3	Uncharacterized protein (Fragment) OS=Sus scrofa GN=TBCA PE=4 SV=1 - [F1S2G3_PIG]	78.18	16.35 %	1	2	2	6
F1RYI3	Uncharacterized protein OS=Sus scrofa GN=CAND1 PE=4 SV=2 - [F1RYI3_PIG]	520.29	13.98 %	2	13	13	39
F1RNR6	4-hydroxyphenylpyruvate dioxygenase OS=Sus scrofa GN=HPD PE=3 SV=2 - [F1RNR6_PIG]	31	3.56 %	2	1	1	1
F1RPC8	Uncharacterized protein OS=Sus scrofa GN=CRYM PE=4 SV=2 - [F1RPC8_PIG]	59.33	10.83 %	2	2	2	2
F1SDX9	Peroxiredoxin-2 OS=Sus scrofa GN=PRDX2 PE=4 SV=2 - [F1SDX9_PIG]	350.81	37.37 %	2	7	7	32
F1SF75	Uncharacterized protein OS=Sus scrofa GN=NFYC PE=4 SV=2 - [F1SF75_PIG]	41.09	3.88 %	1	1	1	2
F1RKJ9	Uncharacterized protein OS=Sus scrofa GN=ISOC1 PE=4 SV=1 - [F1RKJ9_PIG]	165.91	19.87 %	1	4	4	8
F2Z5W6	Uncharacterized protein OS=Sus scrofa GN=LAMTOR1 PE=4 SV=1 - [F2Z5W6_PIG]	26.54	8.07 %	1	1	1	1
D0G0C7	Antioxidant protein 1 homolog (Yeast) OS=Sus scrofa GN=ATOX1 PE=4 SV=1 - [D0G0C7_PIG]	225.66	85.29 %	2	5	5	29
F1S3U9	Uncharacterized protein OS=Sus scrofa GN=PRDX1 PE=4 SV=2 - [F1S3U9_PIG]	425.19	65.99 %	1	9	11	170
F1RRD6	Uncharacterized protein (Fragment) OS=Sus scrofa GN=PDCD6IP PE=4 SV=2 - [F1RRD6_PIG]	354.96	18.91 %	1	11	11	23
F1S9H9	Uncharacterized protein (Fragment) OS=Sus scrofa PE=4 SV=2 - [F1S9H9_PIG]	99.48	39.86 %	2	4	4	5
A0PFK5	Capping protein (Actin filament) muscle Z-line, alpha 1 OS=Sus scrofa GN=CP alpha1 PE=2 SV=1 - [A0PFK5_PIG]	335.7	45.45 %	2	8	8	31
K7GT68	Uncharacterized protein OS=Sus scrofa GN=ITGA6 PE=3 SV=1 - [K7GT68_PIG]	107.52	12.98 %	3	4	4	5
P04178	Superoxide dismutase [Cu-Zn] OS=Sus scrofa GN=SOD1 PE=1 SV=2 - [SODC_PIG]	459.04	84.31 %	3	9	9	158
F1S7E0	Uncharacterized protein OS=Sus scrofa GN=LOC100525632 PE=4 SV=1 - [F1S7E0_PIG]	160.4	29.87 %	2	6	6	10
F2Z5P1	Histone H2A (Fragment) OS=Sus scrofa GN=H2AFV PE=3 SV=1 - [F2Z5P1_PIG]	256.74	54.33 %	3	3	5	54
F1SQ55	Uncharacterized protein OS=Sus scrofa GN=UMPS PE=3 SV=2 - [F1SQ55_PIG]	101.31	11.90 %	2	4	4	8
F2Z553	Uncharacterized protein OS=Sus scrofa GN=EIF1 PE=4 SV=1 - [F2Z553_PIG]	103.66	24.78 %	4	2	2	2
F1SLU6	Ubiquitin carboxyl-terminal hydrolase OS=Sus scrofa GN=USP5 PE=3 SV=2 - [F1SLU6_PIG]	493.08	20.02 %	1	12	12	20
F2Z5L5	Histone H2A OS=Sus scrofa GN=HIST2H2AC PE=3 SV=1 - [F2Z5L5_PIG]	322.1	55.04 %	3	2	5	211
F1SAJ5	DEAD (Asp-Glu-Ala-Asp) box helicase 6 OS=Sus scrofa GN=DDX6 PE=2 SV=1 - [F1SAJ5_PIG]	33.8	2.48 %	1	2	2	2
Q29069	Myosin light chain OS=Sus scrofa PE=2 SV=2 - [Q29069_PIG]	58.61	21.33 %	7	3	3	3
I3LCQ9	Uncharacterized protein OS=Sus scrofa GN=LOC100518251 PE=4 SV=1 - [I3LCQ9_PIG]	125.95	29.17 %	2	1	4	7
Q29582	Pyruvate kinase M2 (Fragment) OS=Sus scrofa PE=2 SV=1 - [Q29582_PIG]	176.21	56.48 %	1	2	5	32
F1S0D9	Uncharacterized protein OS=Sus scrofa GN=DARS PE=3 SV=1 - [F1S0D9_PIG]	286.43	32.93 %	1	13	13	22
F1SCH3	Uncharacterized protein OS=Sus scrofa GN=DDX39A PE=4 SV=2 - [F1SCH3_PIG]	283.61	20.21 %	3	4	9	31
O19175	Casein kinase I isoform alpha (Fragment) OS=Sus scrofa GN=CSNK1A1 PE=2 SV=1 - [KC1A_PIG]	51.13	8.00 %	2	1	1	2
I3LH11	Uncharacterized protein OS=Sus scrofa GN=GART PE=3 SV=1 - [I3LH11_PIG]	111.33	7.80 %	2	5	5	6
A5A768	Adaptor-related protein complex 3, delta-1 subunit (Fragment) OS=Sus scrofa GN=AP3D1 PE=2 SV=1 - [A5A768_PIG]	217.05	7.91 %	3	6	6	9
F1S5J1	Uncharacterized protein OS=Sus scrofa GN=LRPPRC PE=4 SV=1 - [F1S5J1_PIG]	648.97	17.66 %	2	22	23	38
F1RGF2	Uncharacterized protein OS=Sus scrofa GN=CYSTM1 PE=4 SV=1 - [F1RGF2_PIG]	29.37	9.71 %	1	1	1	2
K9IVR7	WD repeat-containing protein 1 OS=Sus scrofa GN=WDR1 PE=2 SV=1 - [K9IVR7_PIG]	576.19	40.43 %	2	19	19	68
B8Y648	Ubiquitin-conjugating enzyme E2L 3 OS=Sus scrofa GN=UBE2L3 PE=2 SV=1 - [B8Y648_PIG]	312.76	72.08 %	2	7	8	34
F1RP56	Uncharacterized protein OS=Sus scrofa GN=Ssc.93318 PE=4 SV=2 - [F1RP56_PIG]	187.69	14.57 %	4	3	5	14
A5PEZ5	RD RNA binding protein (Fragment) OS=Sus scrofa GN=RDBP PE=4 SV=1 - [A5PEZ5_PIG]	30.95	19.78 %	10	1	1	2
Q4A3R3	Deleted in malignant brain tumors 1 protein OS=Sus scrofa GN=DMBT1 PE=2 SV=1 - [DMBT1_PIG]	373.08	11.54 %	3	8	8	15
Q6QA25	Tropomyosin 3 OS=Sus scrofa GN=TPM3 PE=2 SV=1 - [Q6QA25_PIG]	654.58	56.05 %	6	12	19	119
F1SNX7	Uncharacterized protein OS=Sus scrofa GN=GTPBP1 PE=4 SV=1 - [F1SNX7_PIG]	96.18	3.14 %	2	2	2	2
F1RYS1	Uncharacterized protein (Fragment) OS=Sus scrofa GN=MRPL1 PE=4 SV=1 - [F1RYS1_PIG]	55.06	4.68 %	1	1	1	1
I3LPP1	Fumarate hydratase, mitochondrial OS=Sus scrofa GN=FH PE=3 SV=1 - [I3LPP1_PIG]	507.88	28.97 %	1	1	11	46
F1RYY6	Transaldolase (Fragment) OS=Sus scrofa GN=TALDO1 PE=3 SV=2 - [F1RYY6_PIG]	339.38	28.78 %	1	9	9	61
M3VH74	CD2-associated protein OS=Sus scrofa GN=CD2AP PE=2 SV=1 - [M3VH74_PIG]	182.85	12.05 %	3	6	6	12
I3LCR4	Cystatin-B (Fragment) OS=Sus scrofa GN=CSTB PE=4 SV=1 - [I3LCR4_PIG]	87.86	42.86 %	6	2	2	17
F1RNU6	Uncharacterized protein OS=Sus scrofa GN=UBA2 PE=4 SV=2 - [F1RNU6_PIG]	66.47	6.49 %	1	1	1	4
A7Y521	COP9 signalosome complex subunit 4 OS=Sus scrofa GN=COPS4 PE=2 SV=1 - [CSN4_PIG]	24.03	3.94 %	1	1	1	2
B0LY44	Mitochondrial ornithine aminotransferase OS=Sus scrofa PE=2 SV=1 - [B0LY44_PIG]	831.66	58.09 %	2	1	17	190
F1RZ01	Uncharacterized protein OS=Sus scrofa GN=CHID1 PE=3 SV=1 - [F1RZ01_PIG]	110.27	15.01 %	1	5	5	5
Q6RI85	Phosphoglycerate kinase 2 OS=Sus scrofa GN=PGK2 PE=2 SV=3 - [PGK2_PIG]	250.25	16.79 %	3	1	7	42
I3LVK3	Uncharacterized protein (Fragment) OS=Sus scrofa GN=LARS PE=3 SV=1 - [I3LVK3_PIG]	165.78	6.13 %	2	5	5	5
I3LSM3	Uncharacterized protein (Fragment) OS=Sus scrofa GN=UBQLN1 PE=4 SV=1 - [I3LSM3_PIG]	159.11	12.90 %	2	3	5	11
I3LQU0	Uncharacterized protein OS=Sus scrofa GN=DYNC1LI2 PE=4 SV=1 - [I3LQU0_PIG]	58.91	8.89 %	1	2	2	3
F1SAC1	Uncharacterized protein OS=Sus scrofa GN=ECHS1 PE=3 SV=2 - [F1SAC1_PIG]	318.55	32.53 %	2	2	7	58
I3L5L2	Uncharacterized protein OS=Sus scrofa PE=4 SV=1 - [I3L5L2_PIG]	43.53	19.74 %	3	1	1	1
F1S8E9	Uncharacterized protein OS=Sus scrofa GN=NCLN PE=4 SV=1 - [F1S8E9_PIG]	106.31	13.17 %	1	5	5	7
F1S4Y8	Uncharacterized protein OS=Sus scrofa GN=LOC100621044 PE=4 SV=1 - [F1S4Y8_PIG]	116.3	13.41 %	2	4	4	5
Q9GMA6	Alpha-1-antichymotrypsin 2 OS=Sus scrofa GN=SERPINA3-2 PE=3 SV=1 - [Q9GMA6_PIG]	172.21	20.00 %	2	3	6	14
I3LLY8	Uncharacterized protein OS=Sus scrofa GN=KRT79 PE=3 SV=1 - [I3LLY8_PIG]	187.46	8.79 %	10	1	5	209
C0MHR2	Clathrin heavy chain OS=Sus scrofa GN=CLTC PE=2 SV=1 - [C0MHR2_PIG]	2200.99	44.90 %	5	58	58	209
I3LJ87	Uncharacterized protein OS=Sus scrofa GN=RPS2E PE=3 SV=1 - [I3LJ87_PIG]	215.63	40.22 %	1	7	7	21
F1SMQ0	Uncharacterized protein OS=Sus scrofa GN=TNPO3 PE=4 SV=2 - [F1SMQ0_PIG]	24.25	0.65 %	1	1	1	1
F1SPG1	Uncharacterized protein OS=Sus scrofa GN=H1FX PE=3 SV=1 - [F1SPG1_PIG]	77.12	15.42 %	1	3	3	3
F1RUH5	Uncharacterized protein OS=Sus scrofa GN=DEK PE=4 SV=2 - [F1RUH5_PIG]	93.33	5.71 %	1	2	2	7
I3LLS7	Uncharacterized protein (Fragment) OS=Sus scrofa GN=XPO1 PE=4 SV=1 - [I3LLS7_PIG]	215.63	11.12 %	1	9	9	11
F1RPY1	Uncharacterized protein (Fragment) OS=Sus scrofa GN=ATL3 PE=4 SV=2 - [F1RPY1_PIG]	51.51	5.51 %	1	2	2	2
F1S458	Lysine--tRNA ligase OS=Sus scrofa GN=KARS PE=3 SV=2 - [F1S458_PIG]	347.68	23.52 %	1	14	14	21
Q95266	Calcium/calmodulin-dependent protein kinase type II subunit delta OS=Sus scrofa GN=CAMK2D PE=2 SV=1 - [KCC2D_PIG]	208.12	16.83 %	5	5	6	15
I3LFZ2	Uncharacterized protein OS=Sus scrofa GN=RPA3 PE=4 SV=1 - [I3LFZ2_PIG]	80.44	33.06 %	1	2	2	3
F1RMA8	Serine/threonine-protein phosphatase (Fragment) OS=Sus scrofa PE=3 SV=2 - [F1RMA8_PIG]	52.57	3.14 %	11	1	2	4
F1SEV7	Uncharacterized protein OS=Sus scrofa GN=GSDMD PE=4 SV=1 - [F1SEV7_PIG]	125.04	12.70 %	1	3	3	6
F1SMZ7	Uncharacterized protein OS=Sus scrofa GN=HSPD1 PE=3 SV=2 - [F1SMZ7_PIG]	1463.48	66.26 %	3	1	29	337
K7GS49	Uncharacterized protein OS=Sus scrofa GN=ILF2 PE=4 SV=1 - [K7GS49_PIG]	339.58	37.18 %	6	9	9	32
F1RQZ9	Uncharacterized protein OS=Sus scrofa GN=EFTUD2 PE=4 SV=2 - [F1RQZ9_PIG]	385.76	18.31 %	2	10	12	19
I3LP78	Uncharacterized protein OS=Sus scrofa GN=RPL9 PE=4 SV=1 - [I3LP78_PIG]	196.99	25.00 %	1	5	5	20
I3LNN1	Uncharacterized protein OS=Sus scrofa GN=DDX23 PE=4 SV=1 - [I3LNN1_PIG]	66.09	3.00 %	2	2	2	3
F1SL54	Uncharacterized protein OS=Sus scrofa GN=COPB2 PE=4 SV=2 - [F1SL54_PIG]	469.04	20.20 %	1	16	16	31
I3LLI8	Uncharacterized protein (Fragment) OS=Sus scrofa PE=4 SV=1 - [I3LLI8_PIG]	409.53	42.24 %	2	8	9	67
P60662	Myosin light polypeptide 6 OS=Sus scrofa GN=MYL6 PE=1 SV=2 - [MYL6_PIG]	440.16	52.32 %	1	8	8	90
F1SBB5	Niemann-Pick C1 protein OS=Sus scrofa GN=NPC1 PE=4 SV=2 - [F1SBB5_PIG]	23.33	1.02 %	2	1	1	1
Q27HK4	Metaxin-1 OS=Sus scrofa GN=MTX1 PE=2 SV=1 - [MTX1_PIG]	44.67	4.42 %	1	1	1	2
K7GNR9	Uncharacterized protein (Fragment) OS=Sus scrofa GN=LARP4 PE=4 SV=1 - [K7GNR9_PIG]	19.91	2.21 %	3	1	1	1
F2Z5I5	Uncharacterized protein OS=Sus scrofa GN=LOC100517435 PE=4 SV=1 - [F2Z5I5_PIG]	83.8	6.14 %	3	2	3	3
F1RS49	Uncharacterized protein OS=Sus scrofa GN=ABCE1 PE=3 SV=2 - [F1RS49_PIG]	79.43	7.51 %	2	4	4	4
F1S564	Uncharacterized protein OS=Sus scrofa GN=RTCA PE=4 SV=2 - [F1S564_PIG]	76.38	8.22 %	1	2	2	3
F1SB09	Uncharacterized protein OS=Sus scrofa GN=SEC22B PE=4 SV=1 - [F1SB09_PIG]	314.77	37.67 %	2	6	6	19
Q06AB3	Ubiquitin carboxyl-terminal hydrolase isozyme L3 OS=Sus scrofa GN=UCHL3 PE=2 SV=1 - [UCHL3_PIG]	51.81	11.30 %	1	1	2	2
F1SC20	Alpha-1B-glycoprotein OS=Sus scrofa GN=A1BG PE=4 SV=1 - [F1SC20_PIG]	116.41	6.60 %	1	3	3	5
I3L7C2	Uncharacterized protein OS=Sus scrofa GN=LOC100625332 PE=4 SV=1 - [I3L7C2_PIG]	29.58	3.50 %	1	1	1	1
P81405	Saposin-B-Val OS=Sus scrofa GN=PSAP PE=1 SV=2 - [SAP_PIG]	99.27	36.25 %	1	1	2	13
F1RYA3	Uncharacterized protein (Fragment) OS=Sus scrofa GN=CARS PE=3 SV=2 - [F1RYA3_PIG]	87.1	3.74 %	1	2	2	4
I3LBB2	Vacuolar protein sorting-associated protein 35 (Fragment) OS=Sus scrofa GN=VPS35 PE=3 SV=1 - [I3LBB2_PIG]	334.5	19.77 %	1	10	10	17
Q8MJ49	Osteoclast-stimulating factor 1 OS=Sus scrofa GN=OSTF1 PE=2 SV=1 - [OSTF1_PIG]	110.77	20.09 %	1	3	3	13
F1RHJ2	Uncharacterized protein OS=Sus scrofa GN=LOC100153512 PE=4 SV=1 - [F1RHJ2_PIG]	386.25	60.91 %	3	12	13	57
P79303	UTP--glucose-1-phosphate uridylyltransferase OS=Sus scrofa GN=UGP2 PE=2 SV=3 - [UGPA_PIG]	421.79	36.02 %	2	15	15	46
F1SMC0	Adenylyl cyclase-associated protein (Fragment) OS=Sus scrofa GN=CAP1 PE=3 SV=1 - [F1SMC0_PIG]	481.38	39.36 %	3	6	10	76
F1RPB7	Uncharacterized protein OS=Sus scrofa GN=DRG1 PE=4 SV=2 - [F1RPB7_PIG]	55.98	4.47 %	1	1	1	3
F1SJR5	Uncharacterized protein OS=Sus scrofa GN=PACSIN2 PE=4 SV=1 - [F1SJR5_PIG]	129.28	13.79 %	1	7	7	13
I3LHY0	Uncharacterized protein (Fragment) OS=Sus scrofa PE=4 SV=1 - [I3LHY0_PIG]	124.2	15.69 %	1	2	4	12
F1SN58	Uncharacterized protein OS=Sus scrofa GN=SQRDL PE=4 SV=2 - [F1SN58_PIG]	522.49	42.67 %	2	14	14	44
F1S0B9	Uncharacterized protein OS=Sus scrofa GN=EIF4E PE=3 SV=1 - [F1S0B9_PIG]	80.76	18.43 %	2	3	3	3
F1SDR3	Uncharacterized protein OS=Sus scrofa GN=STK4 PE=4 SV=2 - [F1SDR3_PIG]	36.81	12.80 %	1	2	2	2
F1RWH1	Uncharacterized protein OS=Sus scrofa GN=CBX1 PE=4 SV=2 - [F1RWH1_PIG]	135.65	30.27 %	1	2	3	10
F1SG10	Uncharacterized protein OS=Sus scrofa GN=PRPS2 PE=3 SV=2 - [F1SG10_PIG]	206.25	26.10 %	4	1	6	14
F1RP17	T-complex protein 1 subunit gamma OS=Sus scrofa GN=CCT3 PE=3 SV=2 - [F1RP17_PIG]	468.63	31.26 %	1	14	14	50
B1A8Z3	Phosphorylase OS=Sus scrofa PE=2 SV=1 - [B1A8Z3_PIG]	507.93	25.18 %	5	14	18	30
P00355	Glyceraldehyde-3-phosphate dehydrogenase OS=Sus scrofa GN=GAPDH PE=1 SV=4 - [G3P_PIG]	902.76	68.47 %	15	18	20	385
F1SM98	Uncharacterized protein OS=Sus scrofa GN=NDUFV2 PE=4 SV=1 - [F1SM98_PIG]	184.38	28.11 %	2	6	6	17
F1SDX4	Uncharacterized protein OS=Sus scrofa GN=LOC100622320 PE=4 SV=2 - [F1SDX4_PIG]	58.85	3.54 %	2	2	2	2
Q29318	Sorbitol dehydrogenase (Fragment) OS=Sus scrofa GN=SORD PE=3 SV=2 - [DHSO_PIG]	81.89	32.99 %	1	1	3	31
K7GMW0	Uncharacterized protein (Fragment) OS=Sus scrofa GN=PTPRC PE=4 SV=1 - [K7GMW0_PIG]	185.54	14.37 %	2	7	7	11
F1RXC2	Uncharacterized protein (Fragment) OS=Sus scrofa GN=CA2 PE=4 SV=1 - [F1RXC2_PIG]	181	33.21 %	1	5	5	16
F1S2L2	Uncharacterized protein OS=Sus scrofa GN=TERF2 PE=4 SV=2 - [F1S2L2_PIG]	38.76	2.58 %	1	1	1	1
P62272	40S ribosomal protein S18 OS=Sus scrofa GN=RPS18 PE=2 SV=3 - [RS18_PIG]	197.66	36.18 %	2	7	7	17
F1S0U8	Uncharacterized protein (Fragment) OS=Sus scrofa PE=4 SV=2 - [F1S0U8_PIG]	32.87	2.11 %	2	1	1	1
F1S775	Uncharacterized protein OS=Sus scrofa GN=STT3A PE=4 SV=2 - [F1S775_PIG]	110.85	6.38 %	1	4	4	6
I3LII3	Uncharacterized protein OS=Sus scrofa GN=EEF2 PE=4 SV=1 - [I3LII3_PIG]	1563.97	54.78 %	1	38	39	243
F1RS52	Uncharacterized protein OS=Sus scrofa GN=MMAA PE=4 SV=1 - [F1RS52_PIG]	35.33	3.81 %	1	1	1	1
Q29568	Phosphopyruvate hydratase (Fragment) OS=Sus scrofa PE=2 SV=1 - [Q29568_PIG]	443.17	70.34 %	1	2	8	249
P51781	Glutathione S-transferase alpha M14 OS=Sus scrofa PE=2 SV=2 - [GSTA1_PIG]	666.32	67.57 %	2	1	14	415
I3LCC2	Uncharacterized protein OS=Sus scrofa GN=LOC100516610 PE=4 SV=1 - [I3LCC2_PIG]	211.37	13.77 %	2	5	8	12
F1S6V4	Uncharacterized protein (Fragment) OS=Sus scrofa GN=EIF4G2 PE=4 SV=2 - [F1S6V4_PIG]	126.75	5.13 %	1	5	5	7
F1S912	Uncharacterized protein OS=Sus scrofa GN=FKBP8 PE=4 SV=1 - [F1S912_PIG]	40.65	3.86 %	1	1	1	2
I3L6Q5	Uncharacterized protein OS=Sus scrofa GN=HIST1H1B PE=3 SV=1 - [I3L6Q5_PIG]	153.18	27.59 %	1	3	5	17
F1SDV2	Uncharacterized protein OS=Sus scrofa GN=LOC100522401 PE=4 SV=2 - [F1SDV2_PIG]	31.37	1.35 %	1	1	1	1
F1SAF0	Dihydrolipoyl dehydrogenase OS=Sus scrofa GN=DLD PE=2 SV=1 - [F1SAF0_PIG]	476.5	35.76 %	3	12	12	42
Q8WNW4	Beta-catenin OS=Sus scrofa GN=CTNNB1 PE=2 SV=1 - [Q8WNW4_PIG]	674.23	26.63 %	3	12	16	41
F1RJI1	Uncharacterized protein OS=Sus scrofa GN=MLEC PE=4 SV=1 - [F1RJI1_PIG]	273.89	26.64 %	1	7	7	25
F1SR94	Uncharacterized protein (Fragment) OS=Sus scrofa PE=3 SV=2 - [F1SR94_PIG]	265.86	30.12 %	3	7	9	55
F1SSS0	Uncharacterized protein (Fragment) OS=Sus scrofa GN=CPS1 PE=3 SV=2 - [F1SSS0_PIG]	2007.13	44.31 %	5	51	53	304
M3UZ93	Synaptogyrin OS=Sus scrofa GN=SYNGR2 PE=2 SV=1 - [M3UZ93_PIG]	135.29	18.30 %	1	4	4	4
F1SU12	Dolichyl-diphosphooligosaccharide--protein glycosyltransferase 48 kDa subunit OS=Sus scrofa GN=DDOST PE=4 SV=1 - [F1SU12_PIG]	393.92	24.37 %	2	10	10	21
K9IW80	Nicotinamide nucleotide transhydrogenase OS=Sus scrofa GN=NNT PE=2 SV=1 - [K9IW80_PIG]	473.36	18.14 %	4	16	16	37
I3L677	Glucose-6-phosphate 1-dehydrogenase (Fragment) OS=Sus scrofa GN=G6PD PE=3 SV=1 - [I3L677_PIG]	524.5	36.22 %	1	16	16	45
F1RP05	Uncharacterized protein OS=Sus scrofa GN=DNAJA2 PE=3 SV=1 - [F1RP05_PIG]	111.37	12.86 %	1	3	3	8
K7GLH9	Uncharacterized protein (Fragment) OS=Sus scrofa GN=IGBP1 PE=4 SV=1 - [K7GLH9_PIG]	58.15	7.47 %	3	1	1	2
I3LE16	Uncharacterized protein (Fragment) OS=Sus scrofa GN=PGAM5 PE=4 SV=1 - [I3LE16_PIG]	126.39	19.57 %	1	4	4	5
Q9MZ15	Voltage-dependent anion-selective channel protein 2 OS=Sus scrofa GN=VDAC2 PE=2 SV=1 - [VDAC2_PIG]	512.9	53.06 %	2	13	14	71
I3LMP2	Uncharacterized protein (Fragment) OS=Sus scrofa GN=ABHD10 PE=4 SV=1 - [I3LMP2_PIG]	87.84	11.36 %	1	2	2	5
P18648	Apolipoprotein A-I OS=Sus scrofa GN=APOA1 PE=1 SV=4 - [APOA1_PIG]	768.63	61.13 %	4	18	19	127
F1SGC8	Uncharacterized protein (Fragment) OS=Sus scrofa GN=ACTL6A PE=3 SV=2 - [F1SGC8_PIG]	109.6	9.79 %	1	3	3	5
F1S574	Pancreatic alpha-amylase OS=Sus scrofa GN=LOC100522672 PE=3 SV=2 - [F1S574_PIG]	155.83	16.83 %	9	6	6	13
F1S1G1	Uncharacterized protein OS=Sus scrofa GN=EMC2 PE=4 SV=2 - [F1S1G1_PIG]	34.52	8.08 %	1	2	2	3
K9IVL7	Prolow-density lipoprotein receptor-related protein 1 OS=Sus scrofa GN=LRP1 PE=2 SV=1 - [K9IVL7_PIG]	65.96	0.92 %	2	3	3	3
I3LQS2	Uncharacterized protein OS=Sus scrofa GN=NT5C PE=4 SV=1 - [I3LQS2_PIG]	129.1	14.12 %	1	3	3	7
I3LPP4	Uncharacterized protein (Fragment) OS=Sus scrofa GN=CSE1L PE=4 SV=1 - [I3LPP4_PIG]	123.24	9.64 %	1	4	4	17
F1STK8	Uncharacterized protein (Fragment) OS=Sus scrofa GN=C11orf54 PE=4 SV=1 - [F1STK8_PIG]	78.18	14.02 %	1	2	2	6
F1RGC9	Uncharacterized protein OS=Sus scrofa GN=PSMD13 PE=4 SV=1 - [F1RGC9_PIG]	235	25.80 %	1	8	8	15
I3LN31	Uncharacterized protein (Fragment) OS=Sus scrofa GN=LOC100519091 PE=4 SV=1 - [I3LN31_PIG]	384.47	32.34 %	4	10	10	27
F2Z543	Uncharacterized protein OS=Sus scrofa GN=LOC100524707 PE=4 SV=2 - [F2Z543_PIG]	535.92	62.77 %	2	12	12	55
B5ATG0	Clathrin light chain (CLTA) protein (Fragment) OS=Sus scrofa PE=2 SV=1 - [B5ATG0_PIG]	115.07	26.71 %	3	4	4	6
P62901	60S ribosomal protein L31 OS=Sus scrofa GN=RPL31 PE=2 SV=1 - [RL31_PIG]	88.51	23.20 %	1	3	3	10
I3LT81	Uncharacterized protein OS=Sus scrofa GN=RPL17 PE=3 SV=1 - [I3LT81_PIG]	206.52	40.98 %	1	8	8	18
Q000H9	Glutathione S-transferase mu 2 OS=Sus scrofa PE=2 SV=1 - [Q000H9_PIG]	536.82	57.80 %	2	10	13	116
I3LUD5	Uncharacterized protein OS=Sus scrofa GN=UBXN1 PE=4 SV=1 - [I3LUD5_PIG]	48.74	6.40 %	1	1	1	2
F1S3J0	Uncharacterized protein OS=Sus scrofa GN=ACOT6 PE=4 SV=2 - [F1S3J0_PIG]	48.35	5.23 %	1	1	1	1
F1REW5	Uncharacterized protein (Fragment) OS=Sus scrofa GN=CLIP1 PE=4 SV=2 - [F1REW5_PIG]	17.32	1.16 %	1	1	1	1
F1SSZ2	Uncharacterized protein (Fragment) OS=Sus scrofa GN=CHD5 PE=4 SV=2 - [F1SSZ2_PIG]	56.18	2.04 %	4	2	3	5
I3LKZ4	Uncharacterized protein OS=Sus scrofa GN=HNRNPR PE=4 SV=1 - [I3LKZ4_PIG]	403.89	22.87 %	2	7	11	30
I3LR40	Uncharacterized protein (Fragment) OS=Sus scrofa GN=SEH1L PE=4 SV=1 - [I3LR40_PIG]	22.3	3.09 %	1	1	1	1
F1RJC5	Uncharacterized protein OS=Sus scrofa GN=CDK11B PE=4 SV=2 - [F1RJC5_PIG]	21.29	1.15 %	1	1	1	1
F2Z5G9	Uncharacterized protein OS=Sus scrofa GN=SNRPD1 PE=4 SV=1 - [F2Z5G9_PIG]	39.74	16.81 %	1	1	1	3
F1SMG1	Uncharacterized protein (Fragment) OS=Sus scrofa GN=MRPS30 PE=4 SV=2 - [F1SMG1_PIG]	21.87	8.33 %	1	1	1	1
F1S0P4	Uncharacterized protein OS=Sus scrofa GN=DNAJC7 PE=4 SV=1 - [F1S0P4_PIG]	49.19	4.86 %	1	2	2	2
F1SCF5	Uncharacterized protein OS=Sus scrofa GN=DNAJB1 PE=4 SV=1 - [F1SCF5_PIG]	179.49	19.47 %	3	6	6	11
D0G777	S-adenosylmethionine synthase OS=Sus scrofa GN=MATA2 PE=2 SV=1 - [D0G777_PIG]	196.33	14.94 %	1	5	5	17
I3LJ05	Uncharacterized protein OS=Sus scrofa GN=C21orf33 PE=4 SV=1 - [I3LJ05_PIG]	206.97	27.64 %	1	5	5	21
F8SIP3	Polyribonucleotide nucleotidyltransferase 1 OS=Sus scrofa GN=PNPT1 PE=2 SV=1 - [F8SIP3_PIG]	86.67	4.97 %	3	4	4	8
I3L8K4	Uncharacterized protein (Fragment) OS=Sus scrofa GN=EIF5B PE=4 SV=1 - [I3L8K4_PIG]	137.91	6.07 %	2	6	6	8
F1S431	Uncharacterized protein OS=Sus scrofa GN=AARS PE=3 SV=2 - [F1S431_PIG]	476.43	22.64 %	1	15	15	26
P63221	40S ribosomal protein S21 OS=Sus scrofa GN=RPS21 PE=3 SV=1 - [RS21_PIG]	45.95	20.48 %	1	2	2	6
D3K5N7	ELAV (Embryonic lethal, abnormal vision, Drosophila)-like 1 OS=Sus scrofa GN=ELAVL1 PE=2 SV=1 - [D3K5N7_PIG]	141.29	20.86 %	1	6	6	11
F1SUK2	Uncharacterized protein OS=Sus scrofa GN=PAK1 PE=4 SV=1 - [F1SUK2_PIG]	101.22	10.11 %	3	1	3	6
I3L6B9	Uncharacterized protein OS=Sus scrofa GN=PSMD7 PE=4 SV=1 - [I3L6B9_PIG]	62.14	8.95 %	1	2	2	3
I3LD01	Uncharacterized protein OS=Sus scrofa GN=FIS1 PE=4 SV=1 - [I3LD01_PIG]	93.27	11.45 %	1	2	2	7
F1S4Y0	Uncharacterized protein OS=Sus scrofa GN=ACSS2 PE=4 SV=2 - [F1S4Y0_PIG]	250.72	14.55 %	2	7	7	14
I3LEI8	1,2-dihydroxy-3-keto-5-methylthiopentene dioxygenase OS=Sus scrofa GN=ADI1 PE=3 SV=1 - [I3LEI8_PIG]	77.51	20.67 %	1	3	3	4
I3LAQ6	Uncharacterized protein (Fragment) OS=Sus scrofa GN=ABHD14B PE=4 SV=1 - [I3LAQ6_PIG]	151.84	45.26 %	1	5	5	15
L8B0W9	IgG heavy chain OS=Sus scrofa GN=IGHG PE=2 SV=1 - [L8B0W9_PIG]	387.87	30.21 %	2	2	8	162
D0G0B3	Acetyl-Coenzyme A acyltransferase 2 OS=Sus scrofa GN=ACAA2 PE=2 SV=1 - [D0G0B3_PIG]	390.4	43.58 %	1	11	11	21
F1SJR8	Translocator protein OS=Sus scrofa GN=TSPO PE=4 SV=1 - [F1SJR8_PIG]	62.48	13.61 %	1	1	1	2
F1S418	Uncharacterized protein OS=Sus scrofa GN=PRDX3 PE=4 SV=1 - [F1S418_PIG]	175.06	34.48 %	1	5	5	23
F1RWH7	Uncharacterized protein (Fragment) OS=Sus scrofa GN=PNPO PE=4 SV=2 - [F1RWH7_PIG]	20.9	4.23 %	1	1	1	3
A0PJ12	MX2 OS=Sus scrofa GN=Mx2 PE=2 SV=1 - [A0PJ12_PIG]	71.37	11.83 %	13	1	3	3
F1RLE5	Uncharacterized protein OS=Sus scrofa GN=TMED7 PE=3 SV=1 - [F1RLE5_PIG]	64.62	15.56 %	1	3	3	6
F1S8H8	Purine nucleoside phosphorylase (Fragment) OS=Sus scrofa GN=PNP PE=3 SV=2 - [F1S8H8_PIG]	134.92	21.43 %	1	4	4	5
F1S956	Uncharacterized protein (Fragment) OS=Sus scrofa GN=PGLS PE=4 SV=2 - [F1S956_PIG]	108.32	29.01 %	1	5	5	7
B9TRW9	Guanine nucleotide-binding protein subunit gamma OS=Sus scrofa GN=GNG12 PE=3 SV=1 - [B9TRW9_PIG]	61.8	41.67 %	1	2	2	8
I3LR69	Ferritin OS=Sus scrofa GN=FTH1 PE=3 SV=1 - [I3LR69_PIG]	240.8	41.99 %	3	6	6	34
Q767L0	ATP-binding cassette sub-family F member 1 OS=Sus scrofa GN=ABCF1 PE=3 SV=1 - [ABCF1_PIG]	90.19	5.95 %	5	4	4	4
F1SL07	Uncharacterized protein OS=Sus scrofa GN=LOC100524622 PE=4 SV=2 - [F1SL07_PIG]	262.68	21.22 %	1	6	6	12
A5GFX7	Cathepsin Z OS=Sus scrofa GN=CTSZ PE=3 SV=1 - [A5GFX7_PIG]	84.25	8.22 %	1	2	2	2
F1SSB4	Uncharacterized protein OS=Sus scrofa PE=4 SV=2 - [F1SSB4_PIG]	210.14	59.13 %	1	1	5	67
I3LRR4	Uncharacterized protein (Fragment) OS=Sus scrofa GN=NDUFV3 PE=4 SV=1 - [I3LRR4_PIG]	168.53	25.18 %	1	6	6	7
B5L0Y4	Calpastatin OS=Sus scrofa GN=CAST PE=4 SV=1 - [B5L0Y4_PIG]	415.07	24.44 %	14	15	16	32
F1S5Y5	Uncharacterized protein OS=Sus scrofa GN=STXBP3 PE=4 SV=1 - [F1S5Y5_PIG]	24.78	2.53 %	1	1	1	1
K7GQA9	Uncharacterized protein (Fragment) OS=Sus scrofa GN=GSTZ1 PE=3 SV=1 - [K7GQA9_PIG]	41.25	11.24 %	7	1	1	3
M3UZA8	Serine/threonine kinase 3 tv1 OS=Sus scrofa GN=STK3 PE=2 SV=1 - [M3UZA8_PIG]	46.51	4.48 %	3	1	2	3
F1SJR4	Uncharacterized protein OS=Sus scrofa GN=ARFGAP3 PE=4 SV=2 - [F1SJR4_PIG]	69.67	4.20 %	1	2	2	4
F1S897	Isocitrate dehydrogenase [NAD] subunit beta, mitochondrial OS=Sus scrofa GN=IDH3B PE=3 SV=2 - [F1S897_PIG]	110.81	16.71 %	6	4	4	7
Q6UAQ8	Electron transfer flavoprotein subunit beta OS=Sus scrofa GN=ETFB PE=2 SV=3 - [ETFB_PIG]	456.18	52.94 %	3	13	13	65
F1S5V0	Uncharacterized protein OS=Sus scrofa GN=USP10 PE=4 SV=2 - [F1S5V0_PIG]	85.02	12.94 %	2	3	3	5
F1RQS8	Uncharacterized protein OS=Sus scrofa GN=ARL2 PE=3 SV=1 - [F1RQS8_PIG]	23.83	4.89 %	1	1	1	1
Q29551	Succinyl-CoA:3-ketoacid coenzyme A transferase 1, mitochondrial OS=Sus scrofa GN=OXCT1 PE=1 SV=2 - [SCOT1_PIG]	326.72	28.46 %	2	11	11	22
G8IFA6	Mitochondrial NADH dehydrogenase Fe-S protein 4 OS=Sus scrofa PE=2 SV=1 - [G8IFA6_PIG]	115.52	17.14 %	3	3	3	11
F1S6Q1	Uncharacterized protein OS=Sus scrofa GN=NDUFA13 PE=4 SV=2 - [F1S6Q1_PIG]	69.6	15.28 %	1	2	2	5
F1RX16	Uncharacterized protein OS=Sus scrofa GN=DDX3X PE=4 SV=2 - [F1RX16_PIG]	658.54	34.19 %	4	18	19	38
B1A9N7	MHC class I antigen OS=Sus scrofa GN=SLA-2 PE=2 SV=1 - [B1A9N7_PIG]	486.88	43.13 %	57	1	10	101
F1RG35	Uncharacterized protein OS=Sus scrofa GN=STUB1 PE=4 SV=2 - [F1RG35_PIG]	43.96	7.92 %	1	2	2	3
F2Z5J5	Enhancer of rudimentary homolog OS=Sus scrofa GN=ERH PE=3 SV=1 - [F2Z5J5_PIG]	132.64	39.42 %	2	4	4	18
I3L7Q4	Uncharacterized protein OS=Sus scrofa GN=PRPF6 PE=4 SV=1 - [I3L7Q4_PIG]	35.42	2.17 %	1	1	1	1
F2Z5U3	Uncharacterized protein OS=Sus scrofa GN=WDR82 PE=4 SV=1 - [F2Z5U3_PIG]	59.56	7.99 %	18	1	2	3
F1S340	Uncharacterized protein OS=Sus scrofa GN=SRI PE=4 SV=1 - [F1S340_PIG]	237.21	30.15 %	2	6	6	21
F1S895	Uncharacterized protein OS=Sus scrofa GN=LOC100624528 PE=4 SV=2 - [F1S895_PIG]	140.3	8.56 %	2	4	4	6
F1SUW3	Uncharacterized protein OS=Sus scrofa GN=EFHD2 PE=4 SV=1 - [F1SUW3_PIG]	338.01	40.59 %	2	9	10	32
A6XAC5	Protein phosphatase 2A regulatory subunit B B56 alpha isoform OS=Sus scrofa GN=PPP2R5A PE=2 SV=1 - [A6XAC5_PIG]	23.8	2.87 %	2	1	1	1
F1RN68	Uncharacterized protein OS=Sus scrofa GN=CPD PE=4 SV=1 - [F1RN68_PIG]	45.56	2.11 %	1	2	2	3
K9IVG5	ATP-binding cassette, sub-family F (GCN20), member 3 OS=Sus scrofa GN=ABCF3 PE=2 SV=1 - [K9IVG5_PIG]	36.38	1.83 %	2	1	1	1
M5AYB0	Rho-kinase alpha (Fragment) OS=Sus scrofa GN=ROCK2 PE=2 SV=1 - [M5AYB0_PIG]	36.95	5.00 %	3	1	1	1
Q95282	ATP synthase subunit 9, mitochondrial (Fragment) OS=Sus scrofa PE=2 SV=1 - [Q95282_PIG]	33.14	7.45 %	8	1	1	4
F1SLY5	Signal transducer and activator of transcription OS=Sus scrofa GN=STAT2 PE=3 SV=2 - [F1SLY5_PIG]	137.27	8.89 %	2	4	4	4
F1RUQ8	Uncharacterized protein OS=Sus scrofa GN=LOC100738495 PE=3 SV=2 - [F1RUQ8_PIG]	95.26	9.26 %	2	3	4	8
I3LE15	Uncharacterized protein OS=Sus scrofa GN=TAF10 PE=4 SV=1 - [I3LE15_PIG]	56.49	11.47 %	1	1	1	1
I3LRS5	Uncharacterized protein (Fragment) OS=Sus scrofa GN=ALDH1A1 PE=4 SV=1 - [I3LRS5_PIG]	454.99	69.38 %	2	11	11	156
F1RSY4	Uncharacterized protein OS=Sus scrofa GN=SMPD2 PE=4 SV=2 - [F1RSY4_PIG]	39.19	6.15 %	1	1	1	1
F2Z5L8	Uncharacterized protein OS=Sus scrofa GN=PABPN1 PE=4 SV=1 - [F2Z5L8_PIG]	45.71	6.21 %	1	2	2	2
I3LDD2	Uncharacterized protein OS=Sus scrofa GN=NOP58 PE=4 SV=1 - [I3LDD2_PIG]	21.95	2.88 %	1	1	1	1
F1RFY1	Profilin OS=Sus scrofa GN=PFN1 PE=3 SV=1 - [F1RFY1_PIG]	441.41	67.14 %	2	9	9	324
F1RYV6	Uncharacterized protein OS=Sus scrofa GN=LOC733634 PE=4 SV=1 - [F1RYV6_PIG]	626.75	74.69 %	3	2	19	109
F1S848	Uncharacterized protein OS=Sus scrofa GN=NT5C2 PE=4 SV=2 - [F1S848_PIG]	42.86	3.73 %	1	2	2	3
F1SUD6	Uncharacterized protein (Fragment) OS=Sus scrofa GN=FAM120A PE=4 SV=1 - [F1SUD6_PIG]	283.2	16.84 %	1	9	9	14
Q0R678	DJ-1 protein OS=Sus scrofa GN=PARK7 PE=2 SV=1 - [Q0R678_PIG]	498.35	76.72 %	4	12	12	114
P50390	Transthyretin OS=Sus scrofa GN=TTR PE=1 SV=1 - [TTHY_PIG]	115.62	30.00 %	1	4	4	11
F1S268	Uncharacterized protein OS=Sus scrofa GN=CREG1 PE=4 SV=1 - [F1S268_PIG]	35.68	7.66 %	1	1	1	2
I3LNG8	Uncharacterized protein OS=Sus scrofa GN=STIP1 PE=4 SV=1 - [I3LNG8_PIG]	407.97	36.14 %	1	15	15	43
I3LET0	Uncharacterized protein (Fragment) OS=Sus scrofa GN=NEDD8 PE=4 SV=1 - [I3LET0_PIG]	116.07	34.57 %	1	3	3	4
M3TYL1	Hypoxia inducible factor 1, alpha subunit inhibitor OS=Sus scrofa GN=HIF1AN PE=2 SV=1 - [M3TYL1_PIG]	37.65	11.46 %	3	2	2	3
F2Z5J1	Uncharacterized protein OS=Sus scrofa GN=PSMC1 PE=4 SV=1 - [F2Z5J1_PIG]	174.07	18.86 %	1	5	6	13
P62844	40S ribosomal protein S15 OS=Sus scrofa GN=RPS15 PE=2 SV=2 - [RS15_PIG]	118.97	23.45 %	1	2	2	10
I3LBC2	Uncharacterized protein OS=Sus scrofa GN=LOC100620357 PE=4 SV=1 - [I3LBC2_PIG]	97.9	10.75 %	3	3	3	4
F2Z5C0	Uncharacterized protein OS=Sus scrofa GN=OSTC PE=4 SV=1 - [F2Z5C0_PIG]	46.02	8.05 %	1	1	1	7
F1RNS8	Uncharacterized protein OS=Sus scrofa GN=PDAP1 PE=4 SV=1 - [F1RNS8_PIG]	119.45	24.18 %	1	3	3	10
I3LK59	Enolase OS=Sus scrofa GN=ENO1 PE=3 SV=1 - [I3LK59_PIG]	852.63	57.34 %	1	8	18	398
M3TYC1	Eukaryotic translation initiation factor 3 subunit B OS=Sus scrofa GN=EIF3B PE=2 SV=1 - [M3TYC1_PIG]	233.98	16.45 %	1	9	9	12
I3LRS8	Uncharacterized protein OS=Sus scrofa GN=LOC100623388 PE=4 SV=1 - [I3LRS8_PIG]	99.62	13.33 %	2	1	3	5
P40125	Adenylyl cyclase-associated protein 1 (Fragments) OS=Sus scrofa GN=CAP1 PE=1 SV=1 - [CAP1_PIG]	158.72	19.74 %	1	1	3	23
Q6S4N2	Heat shock 70 kDa protein 1B OS=Sus scrofa GN=HSPA1B PE=2 SV=1 - [HS71B_PIG]	1259.36	57.88 %	5	19	29	208
F1S8Y5	Uncharacterized protein OS=Sus scrofa GN=PGAM1 PE=3 SV=2 - [F1S8Y5_PIG]	629.8	74.03 %	3	14	14	146
F1SJR7	Uncharacterized protein OS=Sus scrofa GN=TTLL12 PE=4 SV=2 - [F1SJR7_PIG]	209.82	16.26 %	2	7	7	10
F2Z5F5	40S ribosomal protein S8 (Fragment) OS=Sus scrofa GN=RPS8 PE=3 SV=2 - [F2Z5F5_PIG]	61.29	11.54 %	1	2	2	3
Q06A95	ROD1 OS=Sus scrofa GN=ROD1 PE=2 SV=1 - [Q06A95_PIG]	165.72	11.85 %	1	2	6	19
M3TYR4	Mitogen-activated protein kinase kinase 3 OS=Sus scrofa GN=MAP2K3 PE=2 SV=1 - [M3TYR4_PIG]	90.52	15.27 %	1	4	4	4
I3LSP1	Methionine aminopeptidase 2 OS=Sus scrofa GN=METAP2 PE=3 SV=1 - [I3LSP1_PIG]	58.33	8.58 %	1	2	2	3
F1RVA0	Histone H3 (Fragment) OS=Sus scrofa GN=H3F3B PE=3 SV=1 - [F1RVA0_PIG]	140.52	45.59 %	3	1	5	41
P79319	Cytochrome C oxidase polypeptide VB (Fragment) OS=Sus scrofa PE=2 SV=1 - [P79319_PIG]	204.14	60.00 %	2	5	5	42
F1SS19	Uncharacterized protein OS=Sus scrofa GN=XRCC5 PE=4 SV=2 - [F1SS19_PIG]	101.28	5.18 %	1	3	3	3
B7SU41	Methionine adenosyltransferase 2beta OS=Sus scrofa GN=MAT2beta PE=2 SV=1 - [B7SU41_PIG]	25.12	2.99 %	1	1	1	2
F2Z5E6	Uncharacterized protein OS=Sus scrofa GN=RPS5 PE=3 SV=1 - [F2Z5E6_PIG]	180.19	22.06 %	1	4	4	21
F2Z5H8	Uncharacterized protein (Fragment) OS=Sus scrofa GN=BTF3 PE=4 SV=2 - [F2Z5H8_PIG]	114.63	22.38 %	2	4	4	6
I3LCJ3	Uncharacterized protein (Fragment) OS=Sus scrofa GN=NT5C3A PE=4 SV=1 - [I3LCJ3_PIG]	166.93	20.83 %	1	6	6	7
F1S3H7	Uncharacterized protein OS=Sus scrofa GN=LOC100156930 PE=4 SV=2 - [F1S3H7_PIG]	126.98	23.30 %	1	5	5	10
F1RHZ9	Uncharacterized protein OS=Sus scrofa GN=ALDH16A1 PE=4 SV=1 - [F1RHZ9_PIG]	140.64	7.98 %	1	4	4	5
F1RJX8	Uncharacterized protein OS=Sus scrofa GN=COPA PE=4 SV=1 - [F1RJX8_PIG]	745.94	23.37 %	1	23	23	56
P61288	Translationally-controlled tumor protein OS=Sus scrofa GN=TPT1 PE=2 SV=1 - [TCTP_PIG]	91.31	19.77 %	1	3	3	16
A5D9J7	Transporter 2, ATP-binding cassette, sub-family B (MDR/TAP) OS=Sus scrofa GN=TAP2 PE=4 SV=1 - [A5D9J7_PIG]	542.46	27.69 %	3	14	14	39
I3L5D4	Uncharacterized protein OS=Sus scrofa GN=MAP2K2 PE=4 SV=1 - [I3L5D4_PIG]	192.91	26.25 %	3	5	8	17
Q2EN77	Microsomal glutathione S-transferase 3 OS=Sus scrofa GN=MGST3 PE=2 SV=1 - [Q2EN77_PIG]	187.59	43.05 %	1	3	3	19
Q6QAT1	40S ribosomal protein S28 OS=Sus scrofa GN=RPS28 PE=3 SV=2 - [RS28_PIG]	74.27	30.43 %	1	2	2	10
F1SIS9	Uncharacterized protein OS=Sus scrofa GN=NDUFA10 PE=4 SV=1 - [F1SIS9_PIG]	290.44	25.21 %	1	8	8	18
F1SSH7	Uncharacterized protein (Fragment) OS=Sus scrofa GN=TMED4 PE=3 SV=1 - [F1SSH7_PIG]	43.67	7.05 %	1	1	2	3
F1REW9	Uncharacterized protein OS=Sus scrofa GN=DENR PE=4 SV=2 - [F1REW9_PIG]	25.45	3.96 %	1	1	1	2
F1SQP4	Uncharacterized protein (Fragment) OS=Sus scrofa GN=NDUFA12 PE=4 SV=1 - [F1SQP4_PIG]	63.13	25.85 %	1	3	3	6
I3LU39	Uncharacterized protein (Fragment) OS=Sus scrofa GN=ISG15 PE=4 SV=1 - [I3LU39_PIG]	37.95	9.64 %	2	1	1	6
F1SMN6	V-type proton ATPase subunit F OS=Sus scrofa GN=ATP6V1F PE=3 SV=1 - [F1SMN6_PIG]	58.48	29.41 %	1	2	2	2
F1RGU8	Uncharacterized protein (Fragment) OS=Sus scrofa GN=NTPCR PE=4 SV=2 - [F1RGU8_PIG]	28.15	7.94 %	1	1	1	2
I3LIH2	Uncharacterized protein (Fragment) OS=Sus scrofa GN=IMPA2 PE=4 SV=1 - [I3LIH2_PIG]	73.3	9.62 %	1	1	1	1
P62895	Cytochrome c OS=Sus scrofa GN=CYCS PE=1 SV=2 - [CYC_PIG]	373.62	61.90 %	3	8	8	48
D0G0C6	Asparagine synthetase OS=Sus scrofa GN=ASNS PE=2 SV=1 - [D0G0C6_PIG]	65.54	5.53 %	1	2	2	2
F1SPF9	Uncharacterized protein (Fragment) OS=Sus scrofa GN=COPG1 PE=4 SV=2 - [F1SPF9_PIG]	503.6	35.55 %	1	12	12	47
I3LL07	Uncharacterized protein OS=Sus scrofa GN=AP2M1 PE=4 SV=1 - [I3LL07_PIG]	33.01	3.45 %	1	1	1	2
P49924	Fatty acid-binding protein, liver OS=Sus scrofa GN=FABP1 PE=2 SV=1 - [FABPL_PIG]	413.36	80.31 %	3	2	8	658
F1SBT5	Uncharacterized protein OS=Sus scrofa GN=GTF2F1 PE=4 SV=1 - [F1SBT5_PIG]	36.17	5.61 %	1	2	2	2
F1SBE9	Uncharacterized protein OS=Sus scrofa GN=CSE1L PE=4 SV=2 - [F1SBE9_PIG]	36.95	22.83 %	1	1	1	1
P11607	Sarcoplasmic/endoplasmic reticulum calcium ATPase 2 OS=Sus scrofa GN=ATP2A2 PE=1 SV=1 - [AT2A2_PIG]	745.25	27.06 %	2	18	22	59
F1SBS1	Uncharacterized protein (Fragment) OS=Sus scrofa GN=CSDE1 PE=4 SV=2 - [F1SBS1_PIG]	164.91	8.40 %	1	6	6	6
F1S031	Uncharacterized protein OS=Sus scrofa GN=NDUFS6 PE=4 SV=1 - [F1S031_PIG]	250.12	52.85 %	1	5	5	13
F1SH64	Uncharacterized protein (Fragment) OS=Sus scrofa PE=4 SV=2 - [F1SH64_PIG]	41.73	2.82 %	1	2	2	2
F1S593	Uncharacterized protein (Fragment) OS=Sus scrofa GN=DNM2 PE=3 SV=2 - [F1S593_PIG]	177.64	12.50 %	2	8	8	11
I3LLI6	Uncharacterized protein OS=Sus scrofa GN=LOC100623377 PE=4 SV=1 - [I3LLI6_PIG]	32.61	4.95 %	1	1	1	1
I3LKE2	Uncharacterized protein OS=Sus scrofa GN=LOC100519657 PE=4 SV=1 - [I3LKE2_PIG]	24.09	1.89 %	2	1	1	1
Q29220	Tubulin alpha-3 chain (Fragment) OS=Sus scrofa PE=2 SV=1 - [Q29220_PIG]	417.94	75.61 %	1	1	8	167
F1SED0	Uncharacterized protein (Fragment) OS=Sus scrofa GN=ACADSB PE=3 SV=2 - [F1SED0_PIG]	483.54	39.81 %	1	11	11	42
F1RFQ7	GTP-binding nuclear protein Ran OS=Sus scrofa GN=RAN PE=2 SV=2 - [F1RFQ7_PIG]	234.5	31.02 %	2	6	6	47
F1SDG5	Uncharacterized protein OS=Sus scrofa GN=VPS45 PE=4 SV=2 - [F1SDG5_PIG]	42.35	2.45 %	1	1	1	1
K7N7E7	Uncharacterized protein OS=Sus scrofa GN=LOC100515538 PE=4 SV=1 - [K7N7E7_PIG]	189.17	10.97 %	1	6	6	7
F1RM74	Glyceraldehyde-3-phosphate dehydrogenase OS=Sus scrofa GN=GAPDHS PE=3 SV=1 - [F1RM74_PIG]	159.84	10.50 %	1	1	3	34
Q6UAQ9	Electron transfer flavoprotein alpha subunit (Fragment) OS=Sus scrofa GN=ETFA PE=2 SV=1 - [Q6UAQ9_PIG]	759.83	76.75 %	2	17	17	126
I3LIW1	Uncharacterized protein (Fragment) OS=Sus scrofa GN=LANCL2 PE=4 SV=1 - [I3LIW1_PIG]	35.75	2.67 %	1	1	1	1
B6DZ39	APPL2 OS=Sus scrofa GN=appl2 PE=2 SV=1 - [B6DZ39_PIG]	35.32	1.66 %	1	1	1	1
M3V839	Mitogen-activated protein kinase 3 OS=Sus scrofa GN=MAPK3 PE=2 SV=1 - [M3V839_PIG]	137.72	18.16 %	4	3	5	12
Q09YA9	Proteasome subunit beta type OS=Sus scrofa GN=PSMB10 PE=2 SV=1 - [Q09YA9_PIG]	284.72	29.30 %	2	6	6	26
F1RMQ6	Uncharacterized protein (Fragment) OS=Sus scrofa GN=GVIN1 PE=4 SV=2 - [F1RMQ6_PIG]	155.96	2.31 %	1	5	5	8
I3LUR5	Uncharacterized protein (Fragment) OS=Sus scrofa GN=ACAD9 PE=3 SV=1 - [I3LUR5_PIG]	82.43	8.20 %	1	3	3	3
I3LD74	60S ribosomal protein L11 OS=Sus scrofa GN=RPL11 PE=3 SV=1 - [I3LD74_PIG]	137.47	16.85 %	2	3	3	32
Q29024	Spliceosome RNA helicase DDX39B OS=Sus scrofa GN=DDX39B PE=3 SV=2 - [DX39B_PIG]	364.36	22.43 %	3	6	10	35
F1SUZ2	Uncharacterized protein (Fragment) OS=Sus scrofa GN=NUP98 PE=4 SV=2 - [F1SUZ2_PIG]	34.88	1.70 %	1	2	2	2
F2Z5C7	40S ribosomal protein S3a OS=Sus scrofa GN=RPS3A PE=3 SV=1 - [F2Z5C7_PIG]	292.83	36.74 %	5	9	9	32
F1RX74	Uncharacterized protein (Fragment) OS=Sus scrofa GN=HNRNPA2B1 PE=4 SV=1 - [F1RX74_PIG]	388.75	26.91 %	3	1	12	115
F1RL66	Uncharacterized protein OS=Sus scrofa GN=TCOF1 PE=4 SV=2 - [F1RL66_PIG]	42.15	1.91 %	1	2	2	2
F2Z5G3	Uncharacterized protein OS=Sus scrofa GN=LOC100522926 PE=4 SV=1 - [F2Z5G3_PIG]	279.34	40.94 %	3	1	7	108
F1SM35	Uncharacterized protein OS=Sus scrofa GN=ATP8B1 PE=4 SV=2 - [F1SM35_PIG]	128.86	3.69 %	1	4	4	4
F1SAR5	Uncharacterized protein OS=Sus scrofa GN=GLRX5 PE=4 SV=1 - [F1SAR5_PIG]	37.11	9.09 %	1	1	1	2
F1RVY7	Uncharacterized protein (Fragment) OS=Sus scrofa GN=GALK1 PE=3 SV=2 - [F1RVY7_PIG]	304.04	31.90 %	1	9	9	22
F1S684	Uncharacterized protein OS=Sus scrofa GN=BCLAF1 PE=4 SV=1 - [F1S684_PIG]	86.15	3.69 %	1	3	3	6
I3LGD6	Uncharacterized protein OS=Sus scrofa GN=SSR3 PE=4 SV=1 - [I3LGD6_PIG]	28.4	7.57 %	1	1	1	2
I3LFH1	Uncharacterized protein (Fragment) OS=Sus scrofa PE=4 SV=1 - [I3LFH1_PIG]	574.64	46.69 %	1	1	11	233
F1SBU7	Lon protease homolog, mitochondrial OS=Sus scrofa GN=LONP1 PE=3 SV=1 - [F1SBU7_PIG]	335.09	15.63 %	2	10	10	19
P79379	Metallothionein-2A OS=Sus scrofa GN=MT2A PE=3 SV=1 - [MT2A_PIG]	91	21.31 %	2	2	2	11
F1SUQ8	Uncharacterized protein (Fragment) OS=Sus scrofa GN=RCC2 PE=4 SV=1 - [F1SUQ8_PIG]	143.82	15.12 %	1	6	6	7
F1RQN5	Uncharacterized protein OS=Sus scrofa GN=SPATA5 PE=4 SV=2 - [F1RQN5_PIG]	60.31	2.31 %	2	1	2	4
I3LUE8	Uncharacterized protein (Fragment) OS=Sus scrofa GN=IARS2 PE=4 SV=1 - [I3LUE8_PIG]	89.43	5.02 %	1	1	2	2
I3LAB6	Proteasome subunit alpha type OS=Sus scrofa GN=PSMA2 PE=2 SV=1 - [I3LAB6_PIG]	331.41	41.45 %	2	8	8	36
M3VHA1	THO complex 5 tv2 OS=Sus scrofa GN=THOC5 PE=2 SV=1 - [M3VHA1_PIG]	33.42	1.32 %	1	1	1	1
K9IVG2	Solute carrier family 2 (Facilitated glucose/fructose transporter), member 5 OS=Sus scrofa GN=SLC2A5 PE=2 SV=1 - [K9IVG2_PIG]	60.16	9.80 %	2	3	3	3
I3LPL7	Uncharacterized protein OS=Sus scrofa GN=GLG1 PE=4 SV=1 - [I3LPL7_PIG]	260.56	10.07 %	1	10	10	14
F1S187	Uncharacterized protein OS=Sus scrofa GN=LOC100518332 PE=4 SV=2 - [F1S187_PIG]	76.67	7.64 %	2	1	3	9
F1RHU6	Uncharacterized protein OS=Sus scrofa GN=PRMT1 PE=4 SV=1 - [F1RHU6_PIG]	93.55	10.39 %	1	3	3	4
F1RIP6	Uncharacterized protein OS=Sus scrofa GN=NUCB1 PE=4 SV=2 - [F1RIP6_PIG]	337.19	29.10 %	1	10	10	30
P50578	Alcohol dehydrogenase [NADP(+)] OS=Sus scrofa GN=AKR1A1 PE=1 SV=2 - [AK1A1_PIG]	564.99	58.15 %	1	1	16	108
I3LJ48	Uncharacterized protein (Fragment) OS=Sus scrofa GN=EHHADH PE=3 SV=1 - [I3LJ48_PIG]	151.35	33.56 %	1	3	3	16
F1S4B2	Uncharacterized protein OS=Sus scrofa GN=SRSF5 PE=4 SV=2 - [F1S4B2_PIG]	28.53	4.56 %	1	1	1	2
Q9N1F5	Glutathione S-transferase omega-1 OS=Sus scrofa GN=GSTO1 PE=1 SV=2 - [GSTO1_PIG]	701.6	68.05 %	3	18	18	165
F1SAU5	Uncharacterized protein OS=Sus scrofa GN=XRN2 PE=4 SV=1 - [F1SAU5_PIG]	41.23	1.68 %	1	1	1	1
F1SL53	Retinol-binding protein 2 OS=Sus scrofa GN=RBP2 PE=3 SV=1 - [F1SL53_PIG]	236.98	40.30 %	3	6	6	86
F1RZR6	Uncharacterized protein OS=Sus scrofa GN=CUTA PE=4 SV=1 - [F1RZR6_PIG]	60.44	18.08 %	1	2	2	4
F1RPQ8	Uncharacterized protein (Fragment) OS=Sus scrofa GN=MYO5B PE=4 SV=2 - [F1RPQ8_PIG]	42.24	1.19 %	1	2	2	3
A0S0C5	Cytochrome c oxidase subunit 1 OS=Sus scrofa GN=COX1 PE=3 SV=1 - [A0S0C5_PIG]	29.99	6.61 %	17	1	1	3
M3VK32	Serine/threonine-protein phosphatase OS=Sus scrofa GN=PPP4C PE=2 SV=1 - [M3VK32_PIG]	55.69	7.82 %	1	2	2	4
F1S408	Uncharacterized protein OS=Sus scrofa GN=FAM98A PE=4 SV=1 - [F1S408_PIG]	24.72	4.62 %	1	1	1	2
F1SE87	Uncharacterized protein OS=Sus scrofa GN=CHMP5 PE=4 SV=2 - [F1SE87_PIG]	70.73	12.85 %	1	2	2	4
I3LN99	Uncharacterized protein OS=Sus scrofa PE=4 SV=1 - [I3LN99_PIG]	38.87	9.52 %	4	1	1	1
I3LT39	Uncharacterized protein (Fragment) OS=Sus scrofa GN=NECAP1 PE=4 SV=1 - [I3LT39_PIG]	64.68	19.13 %	1	2	2	4
P03974	Transitional endoplasmic reticulum ATPase OS=Sus scrofa GN=VCP PE=1 SV=5 - [TERA_PIG]	1405.99	52.73 %	3	1	33	172
F1SMW9	Uncharacterized protein OS=Sus scrofa GN=PSMD1 PE=4 SV=2 - [F1SMW9_PIG]	103.12	10.75 %	1	5	5	7
O77657	Fructose-1,6-bisphosphatase (Fragment) OS=Sus scrofa GN=fbp1 PE=2 SV=1 - [O77657_PIG]	712.4	64.39 %	3	15	17	108
I3LFC4	Uncharacterized protein (Fragment) OS=Sus scrofa GN=AIMP1 PE=4 SV=1 - [I3LFC4_PIG]	252.9	40.13 %	2	8	9	12
F1RYZ0	60S acidic ribosomal protein P2 OS=Sus scrofa GN=RPLP2 PE=3 SV=1 - [F1RYZ0_PIG]	507.78	85.22 %	4	6	7	100
F1SDP2	Uncharacterized protein (Fragment) OS=Sus scrofa GN=LHPP PE=4 SV=2 - [F1SDP2_PIG]	99.6	16.96 %	1	2	2	3
Q95250	Membrane-associated progesterone receptor component 1 OS=Sus scrofa GN=PGRMC1 PE=1 SV=3 - [PGRC1_PIG]	289.35	51.55 %	3	6	7	22
F2Z5A8	Structural maintenance of chromosomes protein OS=Sus scrofa GN=SMC1A PE=2 SV=1 - [F2Z5A8_PIG]	173.48	6.00 %	3	5	5	7
F1S7D2	Glutathione S-transferase (Fragment) OS=Sus scrofa GN=LOC100511647 PE=3 SV=1 - [F1S7D2_PIG]	242.49	70.83 %	1	1	5	169
P32394	Heme oxygenase 1 OS=Sus scrofa GN=HMOX1 PE=2 SV=1 - [HMOX1_PIG]	127.78	28.13 %	3	4	5	7
F1RHN4	Uncharacterized protein OS=Sus scrofa GN=TXNRD2 PE=3 SV=2 - [F1RHN4_PIG]	53.26	6.26 %	2	1	2	2
I3LM03	Carbonyl reductase [NADPH] 1 OS=Sus scrofa GN=CBR1 PE=3 SV=1 - [I3LM03_PIG]	687.1	74.38 %	2	11	16	81
F1RVD1	Uncharacterized protein (Fragment) OS=Sus scrofa GN=HNRNPDL PE=4 SV=1 - [F1RVD1_PIG]	41.77	7.41 %	2	1	1	5
F1SK00	Isocitrate dehydrogenase [NADP] (Fragment) OS=Sus scrofa GN=IDH2 PE=3 SV=2 - [F1SK00_PIG]	712.66	50.85 %	2	18	19	93
F1SAS2	Uncharacterized protein OS=Sus scrofa GN=ACSS1 PE=4 SV=2 - [F1SAS2_PIG]	178.35	10.27 %	1	6	6	14
I3LDF4	Uncharacterized protein (Fragment) OS=Sus scrofa GN=ADA PE=4 SV=1 - [I3LDF4_PIG]	775.19	72.80 %	1	21	21	159
I3LHP2	Uncharacterized protein OS=Sus scrofa GN=LYPLA2 PE=4 SV=1 - [I3LHP2_PIG]	52.7	9.25 %	1	2	2	4
F1S2J6	Uncharacterized protein (Fragment) OS=Sus scrofa GN=GFM2 PE=4 SV=2 - [F1S2J6_PIG]	64.96	4.12 %	1	2	2	2
A1XQT5	HUMMLC2B OS=Sus scrofa GN=HUMMLC2B PE=2 SV=1 - [A1XQT5_PIG]	83.86	27.22 %	2	4	4	6
K9IVR9	Importin subunit beta-1 OS=Sus scrofa GN=KPNB1 PE=2 SV=1 - [K9IVR9_PIG]	463.77	22.15 %	2	11	11	26
F1RLP9	Uncharacterized protein OS=Sus scrofa GN=UBQLN4 PE=4 SV=2 - [F1RLP9_PIG]	103.2	9.15 %	2	2	4	4
F1S398	Uncharacterized protein OS=Sus scrofa GN=CLTB PE=4 SV=2 - [F1S398_PIG]	31.86	5.20 %	1	1	1	3
F1S9Y5	Uncharacterized protein (Fragment) OS=Sus scrofa GN=PPP2R5C PE=4 SV=2 - [F1S9Y5_PIG]	73.72	7.26 %	1	1	3	4
F1STB2	Uncharacterized protein OS=Sus scrofa GN=HINT2 PE=4 SV=1 - [F1STB2_PIG]	216.15	39.88 %	1	4	4	18
D0G785	Pyruvate dehydrogenase kinase isozyme 3 (Fragment) OS=Sus scrofa GN=PDK3 PE=2 SV=1 - [D0G785_PIG]	59.44	14.53 %	3	2	2	4
Q863Z0	Proteasome activator complex subunit 2 OS=Sus scrofa GN=PSME2 PE=2 SV=3 - [PSME2_PIG]	511.34	54.39 %	4	11	12	97
I3LSI3	Uncharacterized protein OS=Sus scrofa GN=AK2 PE=3 SV=1 - [I3LSI3_PIG]	530.27	54.66 %	1	10	10	50
Q2EN76	Nucleoside diphosphate kinase B OS=Sus scrofa GN=NME2 PE=2 SV=1 - [NDKB_PIG]	327.83	66.45 %	2	5	9	77
A5A758	Keratin 1 (Fragment) OS=Sus scrofa GN=KRT1 PE=2 SV=1 - [A5A758_PIG]	167.24	7.95 %	2	3	5	182
F1S8D4	Uncharacterized protein OS=Sus scrofa GN=WDR77 PE=4 SV=2 - [F1S8D4_PIG]	27.73	3.51 %	1	1	1	1
F1SM78	Uncharacterized protein OS=Sus scrofa GN=MYL12B PE=4 SV=2 - [F1SM78_PIG]	285.44	48.84 %	5	2	6	54
F2Z530	Uncharacterized protein OS=Sus scrofa GN=UFC1 PE=4 SV=1 - [F2Z530_PIG]	40.08	5.99 %	1	2	2	5
F2Z5N0	Proteasome subunit alpha type OS=Sus scrofa GN=PSMA6 PE=3 SV=1 - [F2Z5N0_PIG]	372.21	40.24 %	3	9	9	41
I3LVD5	Actin, cytoplasmic 1 OS=Sus scrofa GN=ACTB PE=3 SV=1 - [I3LVD5_PIG]	1265.56	68.53 %	5	2	22	1479
B6DT15	Ubiquitin carboxyl-terminal hydrolase OS=Sus scrofa GN=USP7 PE=2 SV=1 - [B6DT15_PIG]	81.11	5.08 %	2	4	4	4
K7GMM3	Uncharacterized protein OS=Sus scrofa GN=LOC100515138 PE=4 SV=1 - [K7GMM3_PIG]	70.17	20.73 %	3	2	2	13
I3L5B2	Uncharacterized protein OS=Sus scrofa GN=RPS7 PE=4 SV=1 - [I3L5B2_PIG]	357.75	56.70 %	3	9	9	61
Q99331	Neutrophil protein (Fragment) OS=Sus scrofa PE=2 SV=1 - [Q99331_PIG]	45.72	5.99 %	2	1	1	1
F1SF95	Peptidyl-prolyl cis-trans isomerase OS=Sus scrofa GN=PPIH PE=3 SV=1 - [F1SF95_PIG]	80.51	9.04 %	4	1	2	10
Q0ZHH5	Hepatocyte nuclear factor 4alpha OS=Sus scrofa GN=HNF-4alpha PE=2 SV=1 - [Q0ZHH5_PIG]	67.31	5.91 %	2	2	2	7
D0G7F2	SEC14-like 2 (S. cerevisiae) OS=Sus scrofa GN=SEC14L2 PE=2 SV=1 - [D0G7F2_PIG]	29.97	4.87 %	2	1	1	1
F2Z596	Uncharacterized protein OS=Sus scrofa GN=SNX12 PE=4 SV=1 - [F2Z596_PIG]	70.32	14.20 %	1	2	2	7
F1RY07	Uncharacterized protein OS=Sus scrofa GN=C2orf76 PE=4 SV=2 - [F1RY07_PIG]	26.42	5.11 %	1	1	1	1
I3LDC7	Isocitrate dehydrogenase [NADP] (Fragment) OS=Sus scrofa GN=IDH1 PE=3 SV=1 - [I3LDC7_PIG]	865.11	55.61 %	2	21	22	131
F1RQS5	Uncharacterized protein OS=Sus scrofa GN=CDC5L PE=4 SV=2 - [F1RQS5_PIG]	66.75	5.35 %	1	3	3	5
I3LSZ5	Uncharacterized protein OS=Sus scrofa GN=UPP1 PE=4 SV=1 - [I3LSZ5_PIG]	37.05	5.61 %	1	2	2	2
Q0Z8R0	Cystatin C OS=Sus scrofa GN=CST3 PE=2 SV=1 - [Q0Z8R0_PIG]	32.01	12.33 %	1	1	1	1
A6M931	Eukaryotic initiation factor 4A-III OS=Sus scrofa GN=EIF4A3 PE=2 SV=1 - [IF4A3_PIG]	231.84	24.33 %	2	6	7	23
I3LSK5	Uncharacterized protein OS=Sus scrofa GN=LOC100620305 PE=4 SV=1 - [I3LSK5_PIG]	401.72	31.47 %	3	9	9	42
F1RXI6	Uncharacterized protein OS=Sus scrofa GN=LOC100626499 PE=4 SV=1 - [F1RXI6_PIG]	43.26	9.73 %	1	1	1	1
F1S4P6	Eukaryotic translation initiation factor 3 subunit A OS=Sus scrofa GN=EIF3A PE=3 SV=1 - [F1S4P6_PIG]	190.39	8.49 %	1	9	9	10
F1S8P9	Adducin 1 (Alpha) OS=Sus scrofa GN=ADD1 PE=2 SV=2 - [F1S8P9_PIG]	135.67	8.20 %	1	4	4	4
I3LJW4	Uncharacterized protein (Fragment) OS=Sus scrofa GN=ACO1 PE=4 SV=1 - [I3LJW4_PIG]	941.66	39.42 %	1	26	26	72
F1SV41	Uncharacterized protein OS=Sus scrofa GN=INPP5B PE=4 SV=2 - [F1SV41_PIG]	27.83	1.31 %	1	1	1	2
I3LD43	Uncharacterized protein OS=Sus scrofa GN=LOC100627689 PE=4 SV=1 - [I3LD43_PIG]	331.03	40.00 %	2	9	9	39
F1SB18	Uncharacterized protein OS=Sus scrofa PE=4 SV=2 - [F1SB18_PIG]	78.59	7.57 %	2	1	2	5
O19069	Succinyl-CoA ligase [ADP/GDP-forming] subunit alpha, mitochondrial OS=Sus scrofa GN=SUCLG1 PE=1 SV=2 - [SUCA_PIG]	325.3	34.97 %	3	8	8	55
F1S413	Uncharacterized protein OS=Sus scrofa GN=MCMBP PE=4 SV=1 - [F1S413_PIG]	13.87	0.93 %	1	1	1	1
F1SN27	Sorbitol dehydrogenase OS=Sus scrofa GN=SORD PE=3 SV=1 - [F1SN27_PIG]	470	42.98 %	1	8	10	62
P00371	D-amino-acid oxidase OS=Sus scrofa GN=DAO PE=1 SV=2 - [OXDA_PIG]	193.18	21.04 %	2	6	6	13
F1SGI7	Uncharacterized protein (Fragment) OS=Sus scrofa GN=KRT75 PE=3 SV=2 - [F1SGI7_PIG]	190	6.07 %	9	1	4	190
P02632	Protein S100-G OS=Sus scrofa GN=S100G PE=1 SV=3 - [S100G_PIG]	287.42	73.42 %	3	7	7	360
F1SA62	Uncharacterized protein (Fragment) OS=Sus scrofa GN=LOC100517634 PE=4 SV=1 - [F1SA62_PIG]	69.77	33.88 %	1	3	3	7
B7TYI7	TRAF2 and NCK interacting kinase variant 7 (Fragment) OS=Sus scrofa GN=TNIK PE=2 SV=1 - [B7TYI7_PIG]	10.39	2.01 %	5	1	1	1
D0G7F1	Sterol carrier protein 2 OS=Sus scrofa GN=SCP2 PE=2 SV=1 - [D0G7F1_PIG]	437.62	20.70 %	1	7	14	56
I3L9C9	Uncharacterized protein OS=Sus scrofa GN=SON PE=4 SV=1 - [I3L9C9_PIG]	97.22	1.08 %	2	2	2	2
I3LNH3	Neutral alpha-glucosidase AB OS=Sus scrofa GN=GANAB PE=4 SV=1 - [I3LNH3_PIG]	906.7	36.76 %	2	27	27	75
F1SS01	Uncharacterized protein (Fragment) OS=Sus scrofa GN=ARPC2 PE=4 SV=2 - [F1SS01_PIG]	304.16	43.60 %	1	1	8	38
F1RRB7	Uncharacterized protein OS=Sus scrofa GN=ACAA1 PE=3 SV=2 - [F1RRB7_PIG]	335.76	50.00 %	2	11	11	34
I3LGJ8	Uncharacterized protein OS=Sus scrofa GN=LSS PE=4 SV=1 - [I3LGJ8_PIG]	81.32	9.91 %	1	3	3	5
I3LTZ8	Uncharacterized protein OS=Sus scrofa GN=PBLD PE=4 SV=1 - [I3LTZ8_PIG]	145.07	18.79 %	1	4	4	6
F1S5M9	Uncharacterized protein OS=Sus scrofa GN=ADD3 PE=4 SV=1 - [F1S5M9_PIG]	99.37	9.07 %	1	4	4	4
I3LP02	Uncharacterized protein OS=Sus scrofa GN=ACAT1 PE=3 SV=1 - [I3LP02_PIG]	478.27	38.32 %	1	13	13	57
F1RW78	Uncharacterized protein OS=Sus scrofa GN=SSR1 PE=4 SV=2 - [F1RW78_PIG]	69.35	5.26 %	1	1	1	20
Q860V2	MHC class I antigen OS=Sus scrofa GN=SLA-1 PE=2 SV=1 - [Q860V2_PIG]	445.42	48.48 %	58	1	11	83
F1SPF3	Uncharacterized protein OS=Sus scrofa GN=MCM2 PE=3 SV=2 - [F1SPF3_PIG]	63.89	2.33 %	1	2	2	3
F1RJH8	Uncharacterized protein OS=Sus scrofa GN=LOC100517757 PE=3 SV=1 - [F1RJH8_PIG]	64.4	4.96 %	1	2	2	2
I3L5J9	Uncharacterized protein OS=Sus scrofa GN=YTHDF2 PE=4 SV=1 - [I3L5J9_PIG]	41.22	2.75 %	2	2	2	2
Q1KLB1	Putative aldo-keto reductase family 1 member C4 OS=Sus scrofa PE=2 SV=1 - [Q1KLB1_PIG]	556.6	64.91 %	4	12	15	70
K9IVU3	AP-1 complex subunit gamma-1 OS=Sus scrofa GN=AP1G1 PE=2 SV=1 - [K9IVU3_PIG]	191.25	6.45 %	2	5	5	11
P17741	High mobility group protein B2 OS=Sus scrofa GN=HMGB2 PE=1 SV=2 - [HMGB2_PIG]	162.75	28.57 %	3	4	6	16
D2SW95	Coatomer subunit beta OS=Sus scrofa GN=COPB1 PE=2 SV=1 - [COPB_PIG]	772.08	27.91 %	3	20	20	65
I3LU51	Uncharacterized protein OS=Sus scrofa GN=HNRNPUL1 PE=4 SV=1 - [I3LU51_PIG]	58.26	3.35 %	1	2	2	3
I3L8P7	Uncharacterized protein OS=Sus scrofa GN=LOC100738149 PE=4 SV=1 - [I3L8P7_PIG]	52.09	12.22 %	1	1	1	3
F1SIF2	Uncharacterized protein OS=Sus scrofa GN=NDUFS3 PE=3 SV=1 - [F1SIF2_PIG]	306.47	44.32 %	1	8	8	26
F1RT96	Uncharacterized protein OS=Sus scrofa GN=ACSF2 PE=4 SV=2 - [F1RT96_PIG]	201.52	19.87 %	1	8	8	11
Q0Z8U2	40S ribosomal protein S3 OS=Sus scrofa GN=RPS3 PE=2 SV=1 - [RS3_PIG]	538.46	70.37 %	2	15	15	80
Q8SPK6	Beta-actin (Fragment) OS=Sus scrofa GN=beta-actin PE=3 SV=1 - [Q8SPK6_PIG]	494.6	67.46 %	1	1	8	536
F1RKJ3	Uncharacterized protein OS=Sus scrofa GN=LOC100515030 PE=4 SV=1 - [F1RKJ3_PIG]	39.26	9.71 %	1	1	1	3
Q07717	Beta-2-microglobulin OS=Sus scrofa GN=B2M PE=1 SV=1 - [B2MG_PIG]	118.02	16.95 %	3	2	2	23
F1RI18	Uncharacterized protein OS=Sus scrofa GN=UQCRQ PE=4 SV=1 - [F1RI18_PIG]	60.7	25.61 %	1	2	2	7
I3LTR9	Uncharacterized protein OS=Sus scrofa GN=LOC100739583 PE=4 SV=1 - [I3LTR9_PIG]	177.88	57.26 %	2	6	6	20
Q9GL01	Dolichyl-diphosphooligosaccharide--protein glycosyltransferase subunit 2 OS=Sus scrofa GN=RPN2 PE=2 SV=1 - [RPN2_PIG]	692.09	40.38 %	4	16	16	87
I3L9K5	Uncharacterized protein OS=Sus scrofa GN=NUCKS1 PE=4 SV=1 - [I3L9K5_PIG]	151.79	11.93 %	1	3	3	8
I3L9M9	Uncharacterized protein (Fragment) OS=Sus scrofa PE=4 SV=1 - [I3L9M9_PIG]	35.76	6.79 %	1	1	1	1
F1SB42	Uncharacterized protein (Fragment) OS=Sus scrofa GN=EZR PE=4 SV=1 - [F1SB42_PIG]	368.92	30.88 %	1	6	12	48
I3LHT9	Uncharacterized protein OS=Sus scrofa GN=STX12 PE=3 SV=1 - [I3LHT9_PIG]	22.12	5.43 %	1	1	1	1
A3FJ45	MHC class I antigen (Fragment) OS=Sus scrofa GN=SLA-1 PE=4 SV=1 - [A3FJ45_PIG]	72.86	58.88 %	36	1	3	17
P37111	Aminoacylase-1 OS=Sus scrofa GN=ACY1 PE=1 SV=2 - [ACY1_PIG]	371.57	38.33 %	1	11	11	33
I3L811	Uncharacterized protein OS=Sus scrofa PE=4 SV=1 - [I3L811_PIG]	141.44	55.10 %	1	1	6	12
F1RUM4	Inter-alpha-trypsin inhibitor heavy chain H2 OS=Sus scrofa GN=ITIH2 PE=4 SV=2 - [F1RUM4_PIG]	35.99	4.81 %	2	1	1	1
F1SFR2	Uncharacterized protein (Fragment) OS=Sus scrofa GN=PFDN5 PE=3 SV=1 - [F1SFR2_PIG]	43.3	9.38 %	1	1	1	3
G8G223	Coronin OS=Sus scrofa GN=coro1a PE=3 SV=1 - [G8G223_PIG]	751.28	49.46 %	1	8	18	87
F1RZV7	Uncharacterized protein OS=Sus scrofa GN=GCLC PE=4 SV=1 - [F1RZV7_PIG]	246.97	15.91 %	1	7	7	11
I3LPW0	Uncharacterized protein OS=Sus scrofa GN=NDUFB4 PE=4 SV=1 - [I3LPW0_PIG]	33.22	15.50 %	1	1	1	3
I3L9H8	Uncharacterized protein (Fragment) OS=Sus scrofa GN=STAU1 PE=4 SV=1 - [I3L9H8_PIG]	34.36	5.65 %	1	2	2	2
F1RJF7	Uncharacterized protein (Fragment) OS=Sus scrofa GN=SDF4 PE=4 SV=2 - [F1RJF7_PIG]	48.27	3.32 %	1	1	1	4
F1RNR7	Uncharacterized protein OS=Sus scrofa GN=LOC100525255 PE=4 SV=1 - [F1RNR7_PIG]	89.96	21.97 %	1	3	3	5
I3LIM2	UDP-glucose 6-dehydrogenase OS=Sus scrofa GN=UGDH PE=2 SV=1 - [I3LIM2_PIG]	1281.51	67.61 %	2	28	28	188
G3M436	Mucin 13B (Fragment) OS=Sus scrofa GN=MUC13B PE=2 SV=1 - [G3M436_PIG]	216.4	19.80 %	6	5	5	8
Q64L94	Proteasome activator complex subunit 1 OS=Sus scrofa GN=PSME1 PE=2 SV=1 - [PSME1_PIG]	841.68	74.70 %	5	19	20	120
F1S538	Uncharacterized protein OS=Sus scrofa GN=GCLM PE=4 SV=1 - [F1S538_PIG]	65.94	17.15 %	1	3	3	5
F2Z5B2	Uncharacterized protein OS=Sus scrofa GN=TUBB2B PE=3 SV=1 - [F2Z5B2_PIG]	917.04	51.69 %	3	1	17	275
Q29073	Prostaglandin reductase 1 OS=Sus scrofa GN=PTGR1 PE=1 SV=1 - [PTGR1_PIG]	423.2	46.50 %	2	11	11	65
F1RMH7	Uncharacterized protein OS=Sus scrofa GN=UNC45A PE=4 SV=1 - [F1RMH7_PIG]	42.95	3.18 %	1	2	2	2
F1RU28	Uncharacterized protein OS=Sus scrofa GN=DRAP1 PE=4 SV=1 - [F1RU28_PIG]	41.75	5.37 %	1	1	1	5
F1RK45	Uncharacterized protein OS=Sus scrofa GN=TRAP1 PE=3 SV=2 - [F1RK45_PIG]	338.7	21.54 %	2	11	12	42
A1Z624	Dynein cytoplasmic heavy polypeptide-like protein (Fragment) OS=Sus scrofa PE=2 SV=1 - [A1Z624_PIG]	227.71	10.89 %	1	2	5	11
F1SKN5	Eukaryotic translation initiation factor 3 subunit L OS=Sus scrofa GN=EIF3L PE=3 SV=2 - [F1SKN5_PIG]	196.53	9.40 %	1	4	4	6
I3LLU0	Uncharacterized protein OS=Sus scrofa GN=GPD1L PE=3 SV=1 - [I3LLU0_PIG]	519.98	41.88 %	1	11	11	55
F1ST81	Uncharacterized protein OS=Sus scrofa GN=DBNL PE=4 SV=1 - [F1ST81_PIG]	173.83	14.91 %	1	5	5	13
C3URJ6	Mitochondrial carnitine palmitoyltransferase II OS=Sus scrofa GN=CPT2 PE=2 SV=1 - [C3URJ6_PIG]	253.51	16.26 %	4	8	8	13
F1RU52	Uncharacterized protein OS=Sus scrofa GN=LOC100519350 PE=4 SV=1 - [F1RU52_PIG]	605.5	35.01 %	2	17	17	37
F1SD45	cAMP-dependent protein kinase catalytic subunit alpha OS=Sus scrofa GN=PRKACA PE=4 SV=1 - [F1SD45_PIG]	31.17	4.84 %	2	1	1	2
F1SSI1	Uncharacterized protein OS=Sus scrofa GN=PPM1A PE=3 SV=2 - [F1SSI1_PIG]	75.78	7.33 %	1	1	3	5
C6EVT4	E-cadherin OS=Sus scrofa PE=2 SV=1 - [C6EVT4_PIG]	272.21	10.76 %	2	4	7	12
F1SRC5	Aconitate hydratase, mitochondrial (Fragment) OS=Sus scrofa GN=ACO2 PE=4 SV=2 - [F1SRC5_PIG]	1274.19	49.35 %	2	33	33	172
F1RWN4	14 kDa phosphohistidine phosphatase OS=Sus scrofa GN=PHPT1 PE=4 SV=1 - [F1RWN4_PIG]	22.39	11.90 %	1	1	1	2
F1S3W0	Cytochrome b-c1 complex subunit 6 OS=Sus scrofa GN=UQCRH PE=3 SV=1 - [F1S3W0_PIG]	209.44	36.26 %	1	3	3	27
I3LEC2	Uncharacterized protein OS=Sus scrofa GN=PCBP1 PE=4 SV=1 - [I3LEC2_PIG]	494.61	57.58 %	3	8	13	72
B7UBT5	Regenerating islet derived family member 4 variant 2 OS=Sus scrofa GN=REG4 PE=2 SV=1 - [B7UBT5_PIG]	69.32	24.68 %	2	3	3	5
I3L7W6	Uncharacterized protein OS=Sus scrofa GN=LOC100738887 PE=4 SV=1 - [I3L7W6_PIG]	24.79	2.56 %	3	1	1	2
G9BFT9	Signal transducer and activator of transcription OS=Sus scrofa GN=STAT1 PE=2 SV=1 - [G9BFT9_PIG]	1143.97	47.53 %	8	26	26	115
F1S4J7	Uncharacterized protein OS=Sus scrofa GN=FBP2 PE=3 SV=2 - [F1S4J7_PIG]	185.08	20.53 %	1	3	4	13
F1SAQ9	Uncharacterized protein OS=Sus scrofa GN=GSKIP PE=4 SV=1 - [F1SAQ9_PIG]	30.11	7.91 %	1	1	1	1
Q19QT7	Cystathionine gamma-lyase OS=Sus scrofa GN=CTH PE=2 SV=1 - [CGL_PIG]	328.25	37.53 %	2	10	10	34
Q1T7A9	Type VI collagen alpha-1 chain (Fragment) OS=Sus scrofa GN=COL6A1 PE=2 SV=1 - [Q1T7A9_PIG]	48.4	24.21 %	1	1	2	3
F1RQT7	Uncharacterized protein OS=Sus scrofa GN=AARS2 PE=3 SV=1 - [F1RQT7_PIG]	47.01	3.35 %	1	2	2	2
I3L8A1	Uncharacterized protein OS=Sus scrofa GN=SIRT2 PE=4 SV=1 - [I3L8A1_PIG]	22.42	2.16 %	5	1	1	1
Q7YS28	Pyruvate carboxylase OS=Sus scrofa PE=2 SV=1 - [Q7YS28_PIG]	64.55	3.31 %	2	3	3	4
I3LAJ6	Uncharacterized protein OS=Sus scrofa GN=RALA PE=4 SV=1 - [I3LAJ6_PIG]	87.64	22.82 %	1	4	4	6
F1SP32	Uncharacterized protein OS=Sus scrofa GN=RAD23B PE=4 SV=1 - [F1SP32_PIG]	171.25	18.63 %	1	4	6	11
I3LTZ9	Uncharacterized protein (Fragment) OS=Sus scrofa GN=NAPG PE=4 SV=1 - [I3LTZ9_PIG]	56.3	21.95 %	1	2	2	3
I3LB68	Uncharacterized protein OS=Sus scrofa GN=DAZAP1 PE=4 SV=1 - [I3LB68_PIG]	97.31	13.05 %	1	4	4	10
F1S6R1	Uncharacterized protein OS=Sus scrofa GN=CIRBP PE=4 SV=1 - [F1S6R1_PIG]	41.24	8.14 %	1	1	1	1
F1SJ34	Uncharacterized protein OS=Sus scrofa GN=COX5A PE=4 SV=1 - [F1SJ34_PIG]	215.2	50.00 %	1	5	6	67
F1RYS0	Uncharacterized protein (Fragment) OS=Sus scrofa GN=FRAS1 PE=4 SV=2 - [F1RYS0_PIG]	10.54	0.28 %	1	1	1	1
P00889	Citrate synthase, mitochondrial OS=Sus scrofa GN=CS PE=1 SV=2 - [CISY_PIG]	592.96	46.12 %	5	15	15	73
F1RKQ8	Uncharacterized protein OS=Sus scrofa GN=CPSF7 PE=4 SV=1 - [F1RKQ8_PIG]	28.93	1.73 %	1	1	1	1
I3LVF5	Uncharacterized protein OS=Sus scrofa GN=PA2G4 PE=4 SV=1 - [I3LVF5_PIG]	98.78	14.61 %	1	2	2	5
F1S880	Uncharacterized protein OS=Sus scrofa GN=NSFL1C PE=4 SV=1 - [F1S880_PIG]	147.26	14.05 %	1	3	3	7
B3CL07	Signal recognition particle receptor B subunit (Fragment) OS=Sus scrofa GN=SRPRB PE=4 SV=1 - [B3CL07_PIG]	104.29	19.50 %	2	3	3	6
I3LNI6	Uncharacterized protein OS=Sus scrofa GN=LOC100737447 PE=4 SV=1 - [I3LNI6_PIG]	46.32	7.97 %	1	1	2	2
M3VK03	Charged multivesicular body protein 7 OS=Sus scrofa GN=CHMP7 PE=2 SV=1 - [M3VK03_PIG]	57.9	3.78 %	1	1	1	2
I3LKI5	Uncharacterized protein OS=Sus scrofa GN=DHCR7 PE=4 SV=1 - [I3LKI5_PIG]	80.17	3.66 %	1	2	2	3
A5D9J1	Proteasome (Prosome, macropain) subunit, beta type, 9 (Large multifunctional protease 2) OS=Sus scrofa GN=PSMB9 PE=4 SV=1 - [A5D9J1_PIG]	63.82	12.00 %	2	2	2	2
D2XN65	Glycerol-3-phosphate dehydrogenase 1 OS=Sus scrofa PE=3 SV=1 - [D2XN65_PIG]	51.92	11.75 %	2	3	3	4
F1RIE2	Uncharacterized protein OS=Sus scrofa GN=DDB1 PE=4 SV=1 - [F1RIE2_PIG]	187.6	9.47 %	1	8	8	15
I3LVS7	Uncharacterized protein OS=Sus scrofa GN=RHOA PE=3 SV=1 - [I3LVS7_PIG]	296.93	65.80 %	3	3	8	45
K9J4R8	Protein S100-A13 OS=Sus scrofa GN=S100A13 PE=4 SV=1 - [K9J4R8_PIG]	101.3	37.76 %	1	4	4	6
K7GMK3	Uncharacterized protein OS=Sus scrofa GN=PIR PE=4 SV=1 - [K7GMK3_PIG]	41.21	7.69 %	4	1	1	2
B8XTR7	Granzyme B OS=Sus scrofa GN=gzmB PE=2 SV=1 - [B8XTR7_PIG]	195.34	22.98 %	1	3	5	26
K9IWF9	Ras GTPase-activating-like protein IQGAP1 OS=Sus scrofa GN=IQGAP1 PE=2 SV=1 - [K9IWF9_PIG]	1301.92	30.78 %	5	38	40	83
B6E241	Growth factor receptor bound protein 2 OS=Sus scrofa GN=GRB2 PE=2 SV=1 - [B6E241_PIG]	94.24	17.51 %	1	4	4	8
I3LDS3	Uncharacterized protein OS=Sus scrofa GN=KRT10 PE=3 SV=1 - [I3LDS3_PIG]	152.05	6.28 %	1	3	4	5
M3V855	Golgi phosphoprotein 3 (Coat-protein) OS=Sus scrofa GN=GOLPH3 PE=2 SV=1 - [M3V855_PIG]	149.31	17.45 %	1	2	3	12
F1RQ19	Uncharacterized protein OS=Sus scrofa GN=LOC100517745 PE=4 SV=1 - [F1RQ19_PIG]	114.7	19.31 %	2	2	3	7
F1RQP0	Uncharacterized protein OS=Sus scrofa GN=PRDX5 PE=4 SV=2 - [F1RQP0_PIG]	441.43	59.26 %	2	10	10	76
F1RX12	Uncharacterized protein OS=Sus scrofa GN=GMDS PE=3 SV=2 - [F1RX12_PIG]	381.25	43.71 %	1	13	13	44
I3LUV2	Uncharacterized protein (Fragment) OS=Sus scrofa GN=LOC100620583 PE=4 SV=1 - [I3LUV2_PIG]	25.85	6.34 %	1	1	1	1
F1RUN2	Serum albumin OS=Sus scrofa GN=ALB PE=4 SV=1 - [F1RUN2_PIG]	2329.23	78.58 %	3	50	51	1170
F1RNI3	Uncharacterized protein OS=Sus scrofa GN=PRPF31 PE=4 SV=2 - [F1RNI3_PIG]	41.52	6.61 %	1	2	2	2
F1SLG9	Uncharacterized protein (Fragment) OS=Sus scrofa GN=LOC100738341 PE=4 SV=1 - [F1SLG9_PIG]	43.44	6.75 %	2	1	1	3
F1SBY5	Uncharacterized protein (Fragment) OS=Sus scrofa GN=MLLT4 PE=4 SV=2 - [F1SBY5_PIG]	63.27	2.56 %	1	3	3	4
I3LFQ0	Uncharacterized protein OS=Sus scrofa GN=HNRNPH3 PE=4 SV=1 - [I3LFQ0_PIG]	130.87	16.20 %	2	3	4	12
I3LGQ4	Small nuclear ribonucleoprotein Sm D2 (Fragment) OS=Sus scrofa GN=SNRPD2 PE=4 SV=1 - [I3LGQ4_PIG]	141.03	50.96 %	2	5	5	16
P62863	40S ribosomal protein S30 OS=Sus scrofa GN=FAU PE=3 SV=1 - [RS30_PIG]	27.58	16.95 %	2	1	1	2
K7GL83	Uncharacterized protein OS=Sus scrofa GN=ILF3 PE=4 SV=1 - [K7GL83_PIG]	585.36	35.99 %	9	21	21	64
F1RIP3	Ferritin OS=Sus scrofa GN=FTL PE=3 SV=1 - [F1RIP3_PIG]	247	48.57 %	3	5	6	41
A7E1T5	Putative uncharacterized protein (Fragment) OS=Sus scrofa PE=2 SV=1 - [A7E1T5_PIG]	244.83	42.49 %	3	8	9	38
F2Z5P9	Uncharacterized protein OS=Sus scrofa GN=Ssc.49472 PE=4 SV=1 - [F2Z5P9_PIG]	83.09	27.08 %	1	2	2	6
I3LVE1	Uncharacterized protein OS=Sus scrofa GN=KHK PE=4 SV=1 - [I3LVE1_PIG]	316.24	26.85 %	2	7	7	37
F1SFY5	Uncharacterized protein OS=Sus scrofa GN=HTATIP2 PE=4 SV=2 - [F1SFY5_PIG]	290.78	44.64 %	1	10	10	20
F1SNS1	Uncharacterized protein (Fragment) OS=Sus scrofa GN=UBE3A PE=4 SV=2 - [F1SNS1_PIG]	32.25	2.11 %	2	1	1	1
M3VH94	3'-phosphoadenosine 5'-phosphosulfate synthase 1 OS=Sus scrofa GN=PAPSS1 PE=2 SV=1 - [M3VH94_PIG]	128.92	10.26 %	2	4	4	7
Q7M364	Antithrombin III OS=Sus scrofa domesticus PE=1 SV=1 - [Q7M364_PIG]	92.38	12.99 %	3	4	4	5
P23220	Plasma membrane calcium-transporting ATPase 1 OS=Sus scrofa GN=ATP2B1 PE=2 SV=1 - [AT2B1_PIG]	419.93	12.62 %	8	1	13	25
K7GPB8	Uncharacterized protein OS=Sus scrofa GN=NT5DC1 PE=4 SV=1 - [K7GPB8_PIG]	66.74	2.88 %	2	1	1	3
I3LLG4	Uncharacterized protein OS=Sus scrofa GN=DNAJA3 PE=3 SV=1 - [I3LLG4_PIG]	113.23	14.08 %	1	4	4	4
P82125	1,5-anhydro-D-fructose reductase OS=Sus scrofa GN=AKR1E2 PE=1 SV=2 - [AKCL2_PIG]	231.95	32.56 %	3	6	7	19
I3L8S3	Uncharacterized protein (Fragment) OS=Sus scrofa GN=CMBL PE=4 SV=1 - [I3L8S3_PIG]	82.13	23.19 %	1	3	3	7
F1S8H0	Uncharacterized protein OS=Sus scrofa GN=LSM7 PE=4 SV=2 - [F1S8H0_PIG]	92.59	24.27 %	1	2	2	3
Q52NJ3	GTP-binding protein SAR1a OS=Sus scrofa GN=SAR1A PE=2 SV=1 - [SAR1A_PIG]	143.28	23.74 %	2	2	5	12
F1RQ91	Uncharacterized protein OS=Sus scrofa GN=RPS4 PE=3 SV=2 - [F1RQ91_PIG]	344.5	36.88 %	2	9	9	34
F2Z572	Uncharacterized protein OS=Sus scrofa GN=LOC100517744 PE=3 SV=1 - [F2Z572_PIG]	220.19	30.19 %	3	2	7	15
P98074	Enteropeptidase OS=Sus scrofa GN=TMPRSS15 PE=1 SV=1 - [ENTK_PIG]	112.66	5.51 %	1	3	3	5
F1RIA5	Uncharacterized protein OS=Sus scrofa GN=VPS37C PE=4 SV=1 - [F1RIA5_PIG]	43.63	5.31 %	1	1	1	1
F1ST73	Uncharacterized protein (Fragment) OS=Sus scrofa GN=GRHPR PE=3 SV=2 - [F1ST73_PIG]	117.56	29.18 %	1	4	4	6
F1RGD9	Uncharacterized protein OS=Sus scrofa GN=HARS PE=3 SV=1 - [F1RGD9_PIG]	215.09	16.11 %	1	6	6	11
B2ZF49	Hydroxyacyl-coenzyme A dehydrogenase/3-ketoacyl-coenzyme A thiolase/enoyl-coenzyme A hydratase alpha subunit OS=Sus scrofa GN=HADHA PE=2 SV=1 - [B2ZF49_PIG]	1106.63	48.75 %	1	1	28	95
F1RGX3	Uncharacterized protein OS=Sus scrofa GN=LUC7L PE=4 SV=1 - [F1RGX3_PIG]	103.69	8.89 %	1	1	3	8
I3L566	Uncharacterized protein OS=Sus scrofa PE=4 SV=1 - [I3L566_PIG]	137.38	8.54 %	3	4	4	6
A9XFX6	F-actin capping protein beta subunit OS=Sus scrofa GN=Capzb PE=2 SV=1 - [A9XFX6_PIG]	450.56	58.46 %	5	15	15	47
F1S0M2	Uncharacterized protein OS=Sus scrofa GN=HRSP12 PE=4 SV=1 - [F1S0M2_PIG]	122.62	27.01 %	1	3	3	11
F1SFI7	Alpha-2-HS-glycoprotein (Fragment) OS=Sus scrofa GN=AHSG PE=4 SV=2 - [F1SFI7_PIG]	165.73	24.59 %	2	6	6	23
F1RU54	Uncharacterized protein OS=Sus scrofa GN=MRPL11 PE=3 SV=1 - [F1RU54_PIG]	37.94	10.42 %	1	2	2	2
D2D0E6	Malonyl-CoA decarboxylase OS=Sus scrofa GN=MLYCD PE=4 SV=1 - [D2D0E6_PIG]	20.6	2.81 %	1	1	1	1
F1SS77	Alpha-endosulfine (Fragment) OS=Sus scrofa GN=ENSA PE=4 SV=1 - [F1SS77_PIG]	28.94	15.04 %	2	1	1	2
F1SI50	Uncharacterized protein OS=Sus scrofa GN=NDUFB3 PE=4 SV=1 - [F1SI50_PIG]	66.37	19.39 %	1	2	2	5
G9M4N3	Toll interacting protein OS=Sus scrofa GN=Tollip PE=2 SV=1 - [G9M4N3_PIG]	21.32	5.13 %	1	1	1	1
Q9GK22	Karyopherin alpha 4 (Fragment) OS=Sus scrofa GN=Kpna4 PE=2 SV=2 - [Q9GK22_PIG]	47.17	15.66 %	1	1	1	3
A5D9J6	Proteasome subunit beta type OS=Sus scrofa GN=PSMB8 PE=3 SV=1 - [A5D9J6_PIG]	275.4	39.90 %	9	7	8	23
F1SPN1	Peptidyl-prolyl cis-trans isomerase OS=Sus scrofa GN=FKBP11 PE=4 SV=1 - [F1SPN1_PIG]	116.99	19.90 %	1	4	4	12
Q4TTS4	Histone H1.2-like protein OS=Sus scrofa PE=3 SV=1 - [Q4TTS4_PIG]	323.11	39.44 %	3	4	10	49
M3VJZ7	LIM and SH3 protein 1 OS=Sus scrofa GN=LASP1 PE=2 SV=1 - [M3VJZ7_PIG]	337.7	36.92 %	2	10	10	36
F1RWM4	Protein phosphatase 1 regulatory subunit 1B (Fragment) OS=Sus scrofa GN=PPP1R1B PE=4 SV=1 - [F1RWM4_PIG]	187.72	73.03 %	1	3	6	8
F1SPM7	Uncharacterized protein OS=Sus scrofa GN=GFPT1 PE=4 SV=1 - [F1SPM7_PIG]	835.95	45.08 %	7	22	22	82
M3VK13	Eukaryotic translation initiation factor 5 tv1 OS=Sus scrofa GN=EIF5 PE=2 SV=1 - [M3VK13_PIG]	188.41	19.03 %	1	7	7	13
F1SSB5	Fructose-bisphosphate aldolase (Fragment) OS=Sus scrofa GN=LOC100515523 PE=3 SV=1 - [F1SSB5_PIG]	610.14	78.60 %	2	14	15	242
F1SFF6	Uncharacterized protein OS=Sus scrofa GN=TMX1 PE=4 SV=1 - [F1SFF6_PIG]	62.81	12.59 %	1	3	3	3
F1SUU6	Uncharacterized protein OS=Sus scrofa GN=AGMAT PE=3 SV=1 - [F1SUU6_PIG]	125.17	24.93 %	1	5	5	11
F1RX15	Uncharacterized protein OS=Sus scrofa GN=CASK PE=4 SV=2 - [F1RX15_PIG]	22.29	1.38 %	2	1	1	1
I3LVF9	Uncharacterized protein OS=Sus scrofa GN=VAMP3 PE=4 SV=1 - [I3LVF9_PIG]	199.36	21.29 %	2	2	2	10
F1RU33	Uncharacterized protein OS=Sus scrofa GN=LOC100522848 PE=4 SV=1 - [F1RU33_PIG]	110.25	48.31 %	1	3	3	14
Q9MZ16	Voltage-dependent anion-selective channel protein 1 OS=Sus scrofa GN=VDAC1 PE=2 SV=3 - [VDAC1_PIG]	607.85	55.48 %	1	12	14	118
C3VML0	Claudin OS=Sus scrofa GN=CLDN4 PE=2 SV=1 - [C3VML0_PIG]	21.96	5.74 %	1	1	1	1
F1SB33	Uncharacterized protein OS=Sus scrofa GN=LOC100518030 PE=4 SV=1 - [F1SB33_PIG]	53.71	6.56 %	1	2	2	2
P46405	40S ribosomal protein S12 OS=Sus scrofa GN=RPS12 PE=2 SV=2 - [RS12_PIG]	245.12	53.79 %	1	7	7	42
I3LHC8	Uncharacterized protein OS=Sus scrofa GN=LOC100522692 PE=4 SV=1 - [I3LHC8_PIG]	322.61	30.61 %	2	6	6	22
F1SFV0	Uncharacterized protein OS=Sus scrofa GN=SNAPIN PE=4 SV=1 - [F1SFV0_PIG]	49.25	8.82 %	1	1	1	1
K9IVV3	Transmembrane 9 superfamily member 2 OS=Sus scrofa GN=TM9SF2 PE=2 SV=1 - [K9IVV3_PIG]	133.11	11.76 %	1	6	6	13
F1SUS2	Uncharacterized protein (Fragment) OS=Sus scrofa GN=NECAP2 PE=4 SV=2 - [F1SUS2_PIG]	38.35	5.00 %	1	1	1	1
I3LJS6	Uncharacterized protein OS=Sus scrofa PE=4 SV=1 - [I3LJS6_PIG]	85.74	12.92 %	1	3	3	4
K7GR63	Uncharacterized protein (Fragment) OS=Sus scrofa PE=4 SV=1 - [K7GR63_PIG]	28.75	15.24 %	1	1	1	1
K7GL51	Tyrosine-protein kinase Fyn OS=Sus scrofa GN=FYN PE=4 SV=1 - [K7GL51_PIG]	118.18	13.55 %	44	1	4	8
G5DGE2	Aldo-keto reductase family 1 C1 OS=Sus scrofa GN=AKR1C1 PE=2 SV=1 - [G5DGE2_PIG]	638.73	70.53 %	1	3	19	109
P04404	Chromogranin-A (Fragment) OS=Sus scrofa GN=CHGA PE=1 SV=2 - [CMGA_PIG]	442.76	32.96 %	6	11	11	28
D9I9Y4	Fat mass and obesity-associated protein variant 6 OS=Sus scrofa GN=FTO PE=2 SV=1 - [D9I9Y4_PIG]	47.82	4.74 %	6	1	1	1
F1SJN5	Eukaryotic translation initiation factor 2 subunit 1 (Fragment) OS=Sus scrofa GN=EIF2A PE=4 SV=2 - [F1SJN5_PIG]	88.75	9.15 %	1	4	4	6
F1S2Q3	Uncharacterized protein OS=Sus scrofa GN=TMED10 PE=3 SV=2 - [F1S2Q3_PIG]	208.24	25.57 %	1	5	5	31
E7FLX9	A kinase anchor protein 1 OS=Sus scrofa GN=AKAP1 PE=2 SV=1 - [E7FLX9_PIG]	92.84	4.58 %	1	3	3	3
K7GKK5	Uncharacterized protein (Fragment) OS=Sus scrofa GN=UBE2NL PE=3 SV=1 - [K7GKK5_PIG]	184.9	50.00 %	2	6	6	32
F1S9K1	Uncharacterized protein OS=Sus scrofa GN=LOC100739845 PE=3 SV=2 - [F1S9K1_PIG]	45.31	3.83 %	1	1	2	2
F1S4J0	Uncharacterized protein OS=Sus scrofa GN=FAM114A1 PE=4 SV=1 - [F1S4J0_PIG]	21	2.67 %	1	1	1	2
F1SME6	Uncharacterized protein OS=Sus scrofa PE=4 SV=2 - [F1SME6_PIG]	103.92	7.14 %	1	3	3	3
I3L929	Alcohol dehydrogenase [NADP(+)] OS=Sus scrofa GN=AKR1A1 PE=4 SV=1 - [I3L929_PIG]	651.87	64.42 %	1	2	17	142
Q29358	Orf protein (Fragment) OS=Sus scrofa GN=orf PE=2 SV=1 - [Q29358_PIG]	88.46	11.32 %	1	1	1	3
F1SQW0	Uncharacterized protein OS=Sus scrofa GN=PAK2 PE=4 SV=2 - [F1SQW0_PIG]	243.45	33.56 %	2	7	9	11
F2Z4Z1	Uncharacterized protein OS=Sus scrofa GN=YWHAG PE=3 SV=1 - [F2Z4Z1_PIG]	563.46	65.59 %	1	10	15	90
F1RUJ4	GMP reductase OS=Sus scrofa GN=GMPR PE=3 SV=1 - [F1RUJ4_PIG]	120.46	19.71 %	1	3	5	7
C5MLY4	Putative N-acetyltransferase 1 (Fragment) OS=Sus scrofa PE=3 SV=1 - [C5MLY4_PIG]	155.94	21.95 %	7	5	5	9
I3LIE3	Uncharacterized protein (Fragment) OS=Sus scrofa GN=LOC100511457 PE=4 SV=1 - [I3LIE3_PIG]	924.54	15.31 %	1	1	22	75
A6YNL5	Calpain 2 OS=Sus scrofa GN=Capn2 PE=2 SV=1 - [A6YNL5_PIG]	68.58	8.43 %	2	3	3	4
K7GRA6	Uncharacterized protein (Fragment) OS=Sus scrofa GN=PAPSS2 PE=4 SV=1 - [K7GRA6_PIG]	176.91	17.58 %	2	4	4	8
I3L6D7	Uncharacterized protein OS=Sus scrofa GN=DSG2 PE=3 SV=1 - [I3L6D7_PIG]	507.56	18.47 %	2	14	14	24
P62831	60S ribosomal protein L23 OS=Sus scrofa GN=RPL23 PE=2 SV=1 - [RL23_PIG]	149.91	43.57 %	2	5	5	15
F1SEZ6	Uncharacterized protein OS=Sus scrofa GN=EIF2D PE=4 SV=1 - [F1SEZ6_PIG]	38.76	3.59 %	1	1	1	1
Q29096	Proteasome subunit C9-like protein (Fragment) OS=Sus scrofa PE=2 SV=2 - [Q29096_PIG]	324.95	42.48 %	2	8	8	29
I3L594	Uncharacterized protein OS=Sus scrofa GN=EIF4H PE=4 SV=1 - [I3L594_PIG]	181.13	21.93 %	2	4	4	19
P41367	Medium-chain specific acyl-CoA dehydrogenase, mitochondrial OS=Sus scrofa GN=ACADM PE=1 SV=3 - [ACADM_PIG]	376.73	32.30 %	1	10	10	36
I3L687	Uncharacterized protein OS=Sus scrofa GN=HNRNPH2 PE=4 SV=1 - [I3L687_PIG]	243.15	13.50 %	1	1	6	14
F2Z5U0	Uncharacterized protein OS=Sus scrofa GN=RPS27A PE=4 SV=1 - [F2Z5U0_PIG]	411.44	58.33 %	5	10	10	179
F1SML4	Uncharacterized protein OS=Sus scrofa GN=SND1 PE=4 SV=1 - [F1SML4_PIG]	654.33	39.39 %	1	18	18	55
F1SBH2	Uncharacterized protein OS=Sus scrofa GN=SEC23B PE=4 SV=1 - [F1SBH2_PIG]	255.96	11.60 %	4	4	7	13
F1SFA2	Uncharacterized protein OS=Sus scrofa GN=LOC100620687 PE=4 SV=2 - [F1SFA2_PIG]	24.72	4.52 %	1	1	1	1
F1SHR2	Uncharacterized protein OS=Sus scrofa GN=BCL2L13 PE=4 SV=1 - [F1SHR2_PIG]	97.14	10.78 %	1	3	3	4
K9IVN9	Thyroid hormone receptor-associated protein 3 OS=Sus scrofa GN=THRAP3 PE=2 SV=1 - [K9IVN9_PIG]	148.28	7.10 %	2	5	5	11
Q06AU7	Ras-related protein Rab-1B OS=Sus scrofa GN=RAB1B PE=2 SV=1 - [RAB1B_PIG]	381.6	66.17 %	18	3	11	66
F1RVD2	Uncharacterized protein OS=Sus scrofa GN=ENOPH1 PE=3 SV=1 - [F1RVD2_PIG]	56.16	14.94 %	1	2	2	2
I3RLE6	Gastric inhibitory polypeptide OS=Sus scrofa GN=GIP PE=2 SV=1 - [I3RLE6_PIG]	124.94	25.00 %	1	3	3	6
D0G7F3	SH3-domain GRB2-like endophilin B1 OS=Sus scrofa GN=SH3GLB1 PE=2 SV=1 - [D0G7F3_PIG]	60.4	6.30 %	1	1	2	3
K9IVM2	Superkiller viralicidic activity 2-like 2 OS=Sus scrofa GN=SKIV2L2 PE=2 SV=1 - [K9IVM2_PIG]	75.45	2.88 %	2	2	2	3
I3LT85	Uncharacterized protein OS=Sus scrofa GN=RCC1 PE=4 SV=1 - [I3LT85_PIG]	73.28	4.99 %	1	2	2	3
F1SA96	Uncharacterized protein OS=Sus scrofa GN=IAH1 PE=4 SV=2 - [F1SA96_PIG]	102.46	20.08 %	1	3	3	4
K7GNZ3	Uncharacterized protein OS=Sus scrofa GN=NACA PE=4 SV=1 - [K7GNZ3_PIG]	182.14	19.07 %	1	3	3	30
F1RLI9	Uncharacterized protein OS=Sus scrofa GN=SHPK PE=4 SV=2 - [F1RLI9_PIG]	230.54	17.67 %	1	4	4	8
F1RZQ6	Uncharacterized protein OS=Sus scrofa GN=SLC25A4 PE=3 SV=1 - [F1RZQ6_PIG]	546.31	45.64 %	2	2	13	76
I3LK43	Uncharacterized protein OS=Sus scrofa GN=NDUFS7 PE=3 SV=1 - [I3LK43_PIG]	90	15.74 %	2	2	2	3
I3LAT6	Uncharacterized protein OS=Sus scrofa GN=LOC100739149 PE=4 SV=1 - [I3LAT6_PIG]	29.24	4.95 %	1	1	1	1
F1SAS3	Uncharacterized protein OS=Sus scrofa GN=LOC100157249 PE=4 SV=2 - [F1SAS3_PIG]	165.63	19.25 %	2	5	5	5
K9J6J4	Caspase-7 isoform alpha OS=Sus scrofa GN=CASP7 PE=2 SV=1 - [K9J6J4_PIG]	202.14	21.26 %	1	6	6	14
F1SV14	Radixin OS=Sus scrofa GN=RDX PE=4 SV=2 - [F1SV14_PIG]	592.7	28.13 %	2	7	17	62
P00172	Cytochrome b5 OS=Sus scrofa GN=CYB5A PE=1 SV=3 - [CYB5_PIG]	296.27	52.24 %	1	6	6	61
I3LK09	Uncharacterized protein OS=Sus scrofa GN=MRPS27 PE=4 SV=1 - [I3LK09_PIG]	131.57	16.43 %	1	3	3	6
Q95LC9	Mannose-6-phosphate/insulin-like growth factor II receptor (Fragment) OS=Sus scrofa GN=m6p/igf2r PE=2 SV=1 - [Q95LC9_PIG]	36.77	0.74 %	4	1	1	1
Q29561	UMP-CMP kinase OS=Sus scrofa GN=CMPK1 PE=1 SV=1 - [KCY_PIG]	402.03	50.00 %	3	8	8	52
I3L8I5	Uncharacterized protein (Fragment) OS=Sus scrofa GN=EIF6 PE=3 SV=1 - [I3L8I5_PIG]	107.52	18.01 %	1	2	2	5
F1RTQ8	Uncharacterized protein (Fragment) OS=Sus scrofa GN=LRRC16A PE=4 SV=1 - [F1RTQ8_PIG]	41.4	0.83 %	1	1	1	1
A1XQR9	Small nuclear ribonucleoprotein E OS=Sus scrofa GN=SNRPE PE=3 SV=1 - [RUXE_PIG]	113.88	52.17 %	2	3	3	5
F1SQY2	Uncharacterized protein (Fragment) OS=Sus scrofa GN=DERA PE=4 SV=2 - [F1SQY2_PIG]	99.52	15.72 %	1	3	3	5
F1S4V5	Uncharacterized protein OS=Sus scrofa GN=ABLIM1 PE=4 SV=2 - [F1S4V5_PIG]	21.06	1.88 %	1	1	1	2
F1S5G4	Uncharacterized protein OS=Sus scrofa GN=LYAR PE=4 SV=1 - [F1S5G4_PIG]	21.05	6.48 %	1	1	1	1
F1SJE8	Uncharacterized protein OS=Sus scrofa GN=LOC100156293 PE=4 SV=1 - [F1SJE8_PIG]	24.96	4.55 %	1	1	1	1
F2Z4Z0	Uncharacterized protein OS=Sus scrofa GN=RAB35 PE=3 SV=1 - [F2Z4Z0_PIG]	176.58	19.90 %	18	1	3	27
F1SUX4	Uncharacterized protein (Fragment) OS=Sus scrofa GN=NUMA1 PE=4 SV=2 - [F1SUX4_PIG]	573.73	13.26 %	1	22	22	28
F1SJT7	Apolipoprotein A-IV OS=Sus scrofa GN=APOA4 PE=3 SV=2 - [F1SJT7_PIG]	873.24	62.83 %	4	24	25	86
M3V7Z1	Cytoplasmic FMR1 interacting protein 1 tv1 OS=Sus scrofa GN=CYFIP1 tv1 PE=2 SV=1 - [M3V7Z1_PIG]	83.51	3.43 %	3	4	4	6
F1SNT8	Uncharacterized protein OS=Sus scrofa GN=DCTN1 PE=4 SV=2 - [F1SNT8_PIG]	312.98	12.67 %	1	12	13	16
F1S8H4	Uncharacterized protein OS=Sus scrofa GN=OSGEP PE=4 SV=2 - [F1S8H4_PIG]	49.28	10.98 %	1	2	2	2
I3LLQ8	Uncharacterized protein (Fragment) OS=Sus scrofa GN=AFG3L2 PE=3 SV=1 - [I3LLQ8_PIG]	160.04	8.21 %	1	5	5	7
F1RYT3	Uncharacterized protein OS=Sus scrofa GN=SCARB2 PE=4 SV=1 - [F1RYT3_PIG]	53.58	4.81 %	1	2	2	7
K9J6I5	Endoplasmic reticulum aminopeptidase 1 OS=Sus scrofa GN=ERAP1 PE=2 SV=1 - [K9J6I5_PIG]	702.89	28.77 %	3	22	22	60
Q7M3B0	Actin beta (Fragments) OS=Sus scrofa domesticus PE=1 SV=1 - [Q7M3B0_PIG]	382.27	39.49 %	1	1	7	326
F1RHJ9	Uncharacterized protein OS=Sus scrofa GN=GLOD4 PE=4 SV=2 - [F1RHJ9_PIG]	446.96	30.04 %	1	12	12	35
O02705	Heat shock protein HSP 90-alpha OS=Sus scrofa GN=HSP90AA1 PE=2 SV=3 - [HS90A_PIG]	2044	57.44 %	4	26	42	561
I3LN42	Uncharacterized protein (Fragment) OS=Sus scrofa GN=GC PE=4 SV=1 - [I3LN42_PIG]	264.22	24.16 %	3	9	9	17
I3LCU9	Uncharacterized protein (Fragment) OS=Sus scrofa GN=CARHSP1 PE=4 SV=1 - [I3LCU9_PIG]	83.84	17.09 %	1	2	2	8
F1SUK6	Uncharacterized protein (Fragment) OS=Sus scrofa GN=CAPN5 PE=4 SV=1 - [F1SUK6_PIG]	78.74	4.31 %	1	2	2	7
F1RYY0	Uncharacterized protein OS=Sus scrofa GN=FKBP5 PE=4 SV=2 - [F1RYY0_PIG]	84.8	11.62 %	1	4	4	6
F1SGH5	Uncharacterized protein OS=Sus scrofa GN=PDHB PE=4 SV=1 - [F1SGH5_PIG]	379.22	35.00 %	2	10	10	31
Q4U1U3	Cathepsin D OS=Sus scrofa GN=CTSD PE=3 SV=2 - [Q4U1U3_PIG]	461.72	30.73 %	1	1	11	52
F1RG46	Uncharacterized protein (Fragment) OS=Sus scrofa GN=COG2 PE=4 SV=1 - [F1RG46_PIG]	28.22	2.86 %	1	1	1	1
P09571	Serotransferrin OS=Sus scrofa GN=TF PE=1 SV=2 - [TRFE_PIG]	1564.51	61.78 %	10	35	35	243
F1RKW9	Uncharacterized protein (Fragment) OS=Sus scrofa GN=MYO1D PE=4 SV=2 - [F1RKW9_PIG]	223.35	9.64 %	1	9	9	15
F1SGE7	Integrin beta OS=Sus scrofa GN=ITGB7 PE=3 SV=2 - [F1SGE7_PIG]	35.36	1.38 %	1	1	1	1
F2Z5J9	Uncharacterized protein OS=Sus scrofa GN=RAB11B PE=3 SV=1 - [F2Z5J9_PIG]	145.44	29.36 %	2	5	5	16
F1S6R3	Uncharacterized protein OS=Sus scrofa GN=MISP PE=4 SV=2 - [F1S6R3_PIG]	224.13	19.11 %	1	7	7	10
I3LGJ5	Uncharacterized protein OS=Sus scrofa GN=TNKS1BP1 PE=4 SV=1 - [I3LGJ5_PIG]	55.05	1.74 %	1	2	2	3
A9LM01	Progesterone receptor membrane component 2 OS=Sus scrofa GN=PGRMC2 PE=2 SV=1 - [A9LM01_PIG]	165.82	18.83 %	2	2	3	10
Q29387	Elongation factor 1-gamma (Fragment) OS=Sus scrofa GN=EEF1G PE=2 SV=2 - [EF1G_PIG]	549.04	32.87 %	2	15	15	48
F1SLY2	Uncharacterized protein OS=Sus scrofa GN=NDUFA5 PE=4 SV=1 - [F1SLY2_PIG]	112.23	22.41 %	1	2	2	9
I3LCM3	Uncharacterized protein OS=Sus scrofa PE=4 SV=1 - [I3LCM3_PIG]	37.39	4.20 %	2	1	1	4
F1RQH2	Uncharacterized protein OS=Sus scrofa GN=PRPF40A PE=4 SV=2 - [F1RQH2_PIG]	56.7	2.30 %	1	2	2	2
F1SV88	Uncharacterized protein OS=Sus scrofa GN=LOC100518914 PE=4 SV=1 - [F1SV88_PIG]	75.63	14.07 %	1	2	2	4
P80276	Aldose reductase OS=Sus scrofa GN=AKR1B1 PE=1 SV=2 - [ALDR_PIG]	84.45	11.08 %	1	1	4	16
I3L6Y6	Uncharacterized protein (Fragment) OS=Sus scrofa GN=AP2B1 PE=4 SV=1 - [I3L6Y6_PIG]	333.81	12.35 %	2	4	10	29
P12067	Lysozyme C-1 OS=Sus scrofa PE=1 SV=1 - [LYSC1_PIG]	80.65	21.09 %	5	2	2	6
K7GQW0	Uncharacterized protein (Fragment) OS=Sus scrofa GN=IGF2BP2 PE=4 SV=1 - [K7GQW0_PIG]	116.67	10.90 %	6	4	4	6
F1SNY2	60S ribosomal protein L3 OS=Sus scrofa GN=RPL3 PE=3 SV=2 - [F1SNY2_PIG]	143.8	16.13 %	2	5	6	8
F1RH41	Uncharacterized protein (Fragment) OS=Sus scrofa GN=LOC100524748 PE=4 SV=1 - [F1RH41_PIG]	513.97	29.89 %	1	8	13	36
A6M930	Eukaryotic translation initiation factor 4A isoform 2 OS=Sus scrofa GN=EIF4A2 PE=2 SV=1 - [A6M930_PIG]	492.07	41.28 %	2	5	13	61
M3UZB4	Paxillin OS=Sus scrofa GN=PXN PE=2 SV=1 - [M3UZB4_PIG]	62.68	7.00 %	1	2	2	3
Q29057	Glutathione S-transferase OS=Sus scrofa PE=2 SV=1 - [Q29057_PIG]	652.28	70.40 %	4	1	13	451
F1SR10	Uncharacterized protein OS=Sus scrofa GN=CMAS PE=4 SV=1 - [F1SR10_PIG]	168.09	17.97 %	1	6	6	7
I3LDM3	Uncharacterized protein (Fragment) OS=Sus scrofa GN=IPO7 PE=4 SV=1 - [I3LDM3_PIG]	135.54	5.84 %	1	4	4	7
I3L804	Uncharacterized protein OS=Sus scrofa GN=KIAA1522 PE=4 SV=1 - [I3L804_PIG]	25.79	1.46 %	1	1	1	1
A9YUB1	Cysteine and histidine-rich domain-containing protein 1 OS=Sus scrofa GN=CHORDC1 PE=2 SV=1 - [CHRD1_PIG]	62.55	9.34 %	2	2	2	5
F1SU53	Uncharacterized protein OS=Sus scrofa GN=SEC24C PE=4 SV=1 - [F1SU53_PIG]	280.75	11.97 %	1	8	9	16
I3LC09	Uncharacterized protein (Fragment) OS=Sus scrofa GN=TIMM50 PE=4 SV=1 - [I3LC09_PIG]	64.65	5.82 %	1	2	2	5
F1RR06	Glycylpeptide N-tetradecanoyltransferase OS=Sus scrofa GN=NMT1 PE=3 SV=2 - [F1RR06_PIG]	117.21	8.06 %	2	3	3	4
I3L7H0	DCN1-like protein OS=Sus scrofa GN=DCUN1D1 PE=4 SV=1 - [I3L7H0_PIG]	42.84	10.04 %	1	2	2	3
I3LJP0	Uncharacterized protein OS=Sus scrofa GN=LOC100622898 PE=4 SV=1 - [I3LJP0_PIG]	38.72	12.90 %	1	1	1	1
Q8HX70	MHC class II antigen (Fragment) OS=Sus scrofa GN=SLA-DRB PE=2 SV=1 - [Q8HX70_PIG]	77.26	14.07 %	36	1	3	3
F1S9W3	Uncharacterized protein OS=Sus scrofa GN=CHERP PE=4 SV=1 - [F1S9W3_PIG]	46.04	3.76 %	1	2	2	2
F2Z578	Uncharacterized protein OS=Sus scrofa GN=LOC100512420 PE=4 SV=1 - [F2Z578_PIG]	373.61	57.14 %	11	2	9	204
I3LNJ0	Uncharacterized protein OS=Sus scrofa GN=MRPL19 PE=4 SV=1 - [I3LNJ0_PIG]	35.33	4.79 %	1	1	1	1
P08552	Neurofilament medium polypeptide (Fragment) OS=Sus scrofa GN=NEFM PE=1 SV=2 - [NFM_PIG]	54.78	4.62 %	7	1	2	6
F2Z5S8	Uncharacterized protein OS=Sus scrofa GN=TUBA4A PE=3 SV=1 - [F2Z5S8_PIG]	1117.42	61.61 %	3	5	21	306
I3LKS6	Dihydropteridine reductase OS=Sus scrofa GN=QDPR PE=4 SV=1 - [I3LKS6_PIG]	304.56	47.74 %	2	7	7	28
B8XSK0	Copine I OS=Sus scrofa GN=CPNE1 PE=2 SV=1 - [B8XSK0_PIG]	54.59	3.91 %	2	1	1	2
Q6YI35	E2 ubiquitin-conjugating enzyme UbcH5B (Fragment) OS=Sus scrofa GN=UBCH5B PE=2 SV=1 - [Q6YI35_PIG]	38.29	10.58 %	4	1	1	4
D3K5M7	Cleavage and polyadenylation specific factor 6 OS=Sus scrofa GN=CPSF6 PE=2 SV=1 - [D3K5M7_PIG]	131.92	12.34 %	2	4	4	6
F1S1X9	Uncharacterized protein OS=Sus scrofa GN=TXNL1 PE=4 SV=1 - [F1S1X9_PIG]	150.94	29.07 %	1	5	5	11
B2MUB6	Small calcium-binding mitochondrial carrier 1 OS=Sus scrofa GN=SCAMC-1 PE=2 SV=1 - [B2MUB6_PIG]	280.29	20.13 %	2	8	8	21
F1SMJ1	Complement component C7 (Fragment) OS=Sus scrofa GN=C7 PE=4 SV=2 - [F1SMJ1_PIG]	50.98	2.61 %	2	2	2	2
K9J6M4	E3 ubiquitin-protein ligase UBR4 OS=Sus scrofa GN=UBR4 PE=2 SV=1 - [K9J6M4_PIG]	44.52	0.96 %	1	2	2	3
F1SKQ0	Uncharacterized protein (Fragment) OS=Sus scrofa GN=DDX17 PE=4 SV=2 - [F1SKQ0_PIG]	697.92	30.30 %	1	17	18	64
P83686	NADH-cytochrome b5 reductase 3 (Fragment) OS=Sus scrofa GN=CYB5R3 PE=1 SV=1 - [NB5R3_PIG]	167.15	22.79 %	2	4	4	18
K7GSX0	Uncharacterized protein OS=Sus scrofa GN=HCFC1 PE=4 SV=1 - [K7GSX0_PIG]	64.13	1.58 %	2	3	3	3
I3LAI3	Uncharacterized protein (Fragment) OS=Sus scrofa GN=RARS PE=4 SV=1 - [I3LAI3_PIG]	26.02	9.09 %	1	1	1	2
A5YV76	Fatty acid synthase OS=Sus scrofa GN=FASN PE=1 SV=1 - [A5YV76_PIG]	1407.62	22.33 %	6	8	39	80
Q29573	Fructose-biphosphate aldolase (Fragment) OS=Sus scrofa PE=2 SV=1 - [Q29573_PIG]	150.7	31.06 %	1	1	5	63
F2Z5D8	Uncharacterized protein OS=Sus scrofa GN=SMU1 PE=4 SV=1 - [F2Z5D8_PIG]	55.56	4.29 %	1	2	2	2
I3LTT2	Uncharacterized protein OS=Sus scrofa PE=4 SV=1 - [I3LTT2_PIG]	51.43	9.64 %	1	1	1	6
F1RKC9	Uncharacterized protein OS=Sus scrofa GN=SDSL PE=4 SV=1 - [F1RKC9_PIG]	484.33	43.77 %	1	10	10	64
B5APU3	Actin-related protein 2-like protein OS=Sus scrofa GN=ACTR2 PE=2 SV=1 - [B5APU3_PIG]	447.22	40.86 %	1	10	11	48
I3LQ79	Uncharacterized protein OS=Sus scrofa GN=MVP PE=4 SV=1 - [I3LQ79_PIG]	1265.97	46.33 %	1	32	32	144
F1RMR5	Uncharacterized protein OS=Sus scrofa GN=ISOC2 PE=4 SV=2 - [F1RMR5_PIG]	58.99	31.58 %	1	2	2	3
F1RUR0	Uncharacterized protein OS=Sus scrofa GN=UGT2B4 PE=3 SV=2 - [F1RUR0_PIG]	144.06	13.72 %	2	3	6	21
F1S850	Uncharacterized protein (Fragment) OS=Sus scrofa GN=AS3MT PE=4 SV=1 - [F1S850_PIG]	131.62	14.17 %	1	4	4	8
F2Z4Y8	Uncharacterized protein OS=Sus scrofa GN=RPS11 PE=3 SV=1 - [F2Z4Y8_PIG]	115.34	20.89 %	1	4	4	6
B7TJ02	Thymosin beta 4 X-linked OS=Sus scrofa GN=TMSB4X PE=4 SV=1 - [B7TJ02_PIG]	94.66	29.55 %	5	3	3	40
F1RGP6	Uncharacterized protein (Fragment) OS=Sus scrofa GN=FLAD1 PE=4 SV=2 - [F1RGP6_PIG]	24.15	2.72 %	1	1	1	2
F1SKG6	Uncharacterized protein (Fragment) OS=Sus scrofa GN=ATP1B3 PE=3 SV=2 - [F1SKG6_PIG]	67.86	11.11 %	2	3	3	3
A1Z623	15 kDa selenoprotein OS=Sus scrofa GN=SEP15 PE=2 SV=2 - [SEP15_PIG]	35.15	7.41 %	2	1	1	1
F1RPY3	Reticulon OS=Sus scrofa GN=RTN3 PE=4 SV=2 - [F1RPY3_PIG]	79.34	13.98 %	3	4	4	4
K7GQ48	Uncharacterized protein OS=Sus scrofa GN=A2M PE=4 SV=1 - [K7GQ48_PIG]	510.73	17.29 %	5	16	16	38
F1SBR1	Uncharacterized protein OS=Sus scrofa GN=BCL2L15 PE=4 SV=1 - [F1SBR1_PIG]	319.34	58.90 %	2	6	6	21
F1RZ28	Uncharacterized protein OS=Sus scrofa GN=RPS10 PE=4 SV=1 - [F1RZ28_PIG]	143.06	33.33 %	1	6	6	19
F1RN44	Uncharacterized protein OS=Sus scrofa GN=LAMP1 PE=4 SV=1 - [F1RN44_PIG]	76.54	10.17 %	2	3	3	5
C1PIG4	cAMP-dependent protein kinase regulatory subunit type II alpha OS=Sus scrofa GN=PRKAR2A PE=2 SV=1 - [C1PIG4_PIG]	391.07	34.41 %	3	10	10	23
B5APU7	Actin related protein 2/3 complex subunit 2 OS=Sus scrofa PE=2 SV=1 - [B5APU7_PIG]	350.88	43.00 %	1	4	11	50
Q8WNW3	Junction plakoglobin OS=Sus scrofa GN=Jup PE=2 SV=1 - [PLAK_PIG]	755.64	42.42 %	2	19	23	49
F1SKK1	Uncharacterized protein OS=Sus scrofa GN=SLC25A20 PE=3 SV=1 - [F1SKK1_PIG]	23.11	7.64 %	1	1	1	1
Q06AT9	RNA-binding protein 4B OS=Sus scrofa GN=RBM4B PE=2 SV=1 - [RBM4B_PIG]	171.46	13.37 %	4	5	5	7
F1RPW8	Uncharacterized protein OS=Sus scrofa GN=ASRGL1 PE=4 SV=2 - [F1RPW8_PIG]	205.45	22.44 %	1	6	6	23
F1ST46	Uncharacterized protein (Fragment) OS=Sus scrofa GN=MYO1G PE=4 SV=2 - [F1ST46_PIG]	44.39	1.84 %	1	1	1	1
F1SB62	Uncharacterized protein (Fragment) OS=Sus scrofa GN=ACAT2 PE=3 SV=1 - [F1SB62_PIG]	174.97	22.66 %	1	6	6	14
Q04967	Heat shock 70 kDa protein 6 OS=Sus scrofa GN=HSPA6 PE=2 SV=1 - [HSP76_PIG]	528.61	22.71 %	3	1	10	97
F1SUP1	Uncharacterized protein OS=Sus scrofa GN=AKR7A3 PE=4 SV=2 - [F1SUP1_PIG]	463.43	35.77 %	1	11	11	64
F1SSG3	Coronin OS=Sus scrofa GN=CORO2A PE=3 SV=1 - [F1SSG3_PIG]	138.39	11.43 %	1	5	5	10
F1S8Y2	Uncharacterized protein (Fragment) OS=Sus scrofa GN=MMS19 PE=4 SV=2 - [F1S8Y2_PIG]	58.11	2.95 %	1	2	2	3
F1SDG0	Uncharacterized protein OS=Sus scrofa GN=SF3B4 PE=4 SV=1 - [F1SDG0_PIG]	90.57	12.74 %	1	3	3	6
F1RUN7	Electrogenic sodium bicarbonate cotransporter 1 OS=Sus scrofa GN=SLC4A4 PE=4 SV=2 - [F1RUN7_PIG]	61.25	2.61 %	2	2	2	2
F1SDP3	Uncharacterized protein OS=Sus scrofa GN=OAT PE=3 SV=1 - [F1SDP3_PIG]	826.73	58.09 %	1	1	17	184
F1RJH2	Short-chain-specific acyl-CoA dehydrogenase, mitochondrial OS=Sus scrofa GN=ACADS PE=3 SV=2 - [F1RJH2_PIG]	423.32	34.47 %	2	11	11	33
F1S9B7	Uncharacterized protein OS=Sus scrofa GN=MRPL52 PE=4 SV=1 - [F1S9B7_PIG]	41.79	8.87 %	1	1	1	2
F2Z521	Platelet-activating factor acetylhydrolase IB subunit alpha OS=Sus scrofa GN=PAFAH1B1 PE=3 SV=1 - [F2Z521_PIG]	188.85	16.83 %	2	6	6	15
F1SGA9	Uncharacterized protein OS=Sus scrofa GN=DNAJC19 PE=4 SV=2 - [F1SGA9_PIG]	27.23	12.07 %	1	1	1	1
F1SLF0	Uncharacterized protein OS=Sus scrofa GN=SPR PE=4 SV=2 - [F1SLF0_PIG]	403.71	45.69 %	1	8	8	31
F1RQ01	Uncharacterized protein OS=Sus scrofa GN=FERMT3 PE=4 SV=2 - [F1RQ01_PIG]	195.27	11.46 %	1	5	5	9
Q2MJK3	GTPase NRas OS=Sus scrofa GN=NRAS PE=2 SV=1 - [RASN_PIG]	127.95	33.33 %	3	1	4	5
C3W8F2	Perilipin OS=Sus scrofa GN=M6PRBP1 PE=3 SV=1 - [C3W8F2_PIG]	666.3	57.63 %	4	16	16	76
F1RT53	Uncharacterized protein OS=Sus scrofa GN=LYN PE=4 SV=2 - [F1RT53_PIG]	130.25	6.43 %	34	1	3	6
F1RMJ9	Oxysterol-binding protein OS=Sus scrofa GN=OSBP PE=3 SV=1 - [F1RMJ9_PIG]	103.01	6.43 %	1	4	4	5
P23687	Prolyl endopeptidase OS=Sus scrofa GN=PREP PE=1 SV=1 - [PPCE_PIG]	287.08	16.20 %	3	9	9	13
F1SFH2	Uncharacterized protein (Fragment) OS=Sus scrofa GN=CCDC50 PE=4 SV=2 - [F1SFH2_PIG]	34.6	3.92 %	1	1	1	1
F2Z5H6	Uncharacterized protein OS=Sus scrofa GN=ATP6V0D1 PE=4 SV=1 - [F2Z5H6_PIG]	40.02	8.55 %	1	2	2	2
F1SV23	Uncharacterized protein OS=Sus scrofa GN=NDUFS5 PE=4 SV=1 - [F1SV23_PIG]	114.69	34.91 %	1	3	3	11
F2Z5V3	Uncharacterized protein OS=Sus scrofa GN=NHP2L1 PE=4 SV=1 - [F2Z5V3_PIG]	94.39	39.84 %	1	3	3	9
A1XQS2	Mitochondrial import receptor subunit TOM7 homolog OS=Sus scrofa GN=TOMM7 PE=3 SV=1 - [TOM7_PIG]	21.8	30.91 %	1	1	1	1
F1SK49	Uncharacterized protein OS=Sus scrofa GN=PLGRKT PE=4 SV=1 - [F1SK49_PIG]	116.95	17.01 %	1	3	3	20
D7RA24	Autophagy related 5-like protein OS=Sus scrofa GN=ATG5 PE=2 SV=1 - [D7RA24_PIG]	55.76	5.09 %	3	1	1	1
F1SQR1	Uncharacterized protein OS=Sus scrofa GN=SYAP1 PE=4 SV=1 - [F1SQR1_PIG]	126.99	14.25 %	5	3	3	4
F2Z512	40S ribosomal protein S23 OS=Sus scrofa GN=RPS23 PE=3 SV=1 - [F2Z512_PIG]	83.34	20.98 %	3	3	3	8
F1SJM4	Neprilysin OS=Sus scrofa GN=MME PE=4 SV=1 - [F1SJM4_PIG]	219.26	14.40 %	4	8	8	17
Q7JFN3	Calcium/calmodulin-dependent protein kinase II isoform gamma-C protein kinase II OS=Sus scrofa GN=CAMK2G PE=2 SV=1 - [Q7JFN3_PIG]	43	5.66 %	7	1	2	5
Q9MYT8	ATP synthase subunit e, mitochondrial OS=Sus scrofa GN=ATP5I PE=3 SV=4 - [ATP5I_PIG]	110.74	50.70 %	1	3	3	20
F1RI15	Uncharacterized protein OS=Sus scrofa GN=HSPA4 PE=3 SV=1 - [F1RI15_PIG]	835.85	44.29 %	1	27	28	72
P80031	Glutathione S-transferase P OS=Sus scrofa GN=GSTP1 PE=1 SV=2 - [GSTP1_PIG]	536.3	74.88 %	3	9	10	177
K9IWG6	Spectrin beta chain, brain 1 (Fragment) OS=Sus scrofa GN=SPTBN1 PE=2 SV=1 - [K9IWG6_PIG]	1246.76	21.99 %	1	37	37	84
F1S1B7	Uncharacterized protein OS=Sus scrofa GN=AATF PE=4 SV=2 - [F1S1B7_PIG]	24.71	2.67 %	1	1	1	1
F2Z5G8	Uncharacterized protein (Fragment) OS=Sus scrofa GN=RPS25 PE=4 SV=2 - [F2Z5G8_PIG]	120.34	24.00 %	1	3	3	12
Q76KI5	Interleukin-16 (Fragment) OS=Sus scrofa PE=2 SV=1 - [Q76KI5_PIG]	114.13	6.51 %	6	3	3	3
F1RJQ9	Uncharacterized protein (Fragment) OS=Sus scrofa GN=LOC100153492 PE=3 SV=1 - [F1RJQ9_PIG]	39.59	14.04 %	1	1	1	2
F1SGG1	Uncharacterized protein (Fragment) OS=Sus scrofa GN=KRT18 PE=3 SV=2 - [F1SGG1_PIG]	502.02	31.07 %	2	10	12	47
F1RWY0	Uncharacterized protein OS=Sus scrofa GN=LOC100523295 PE=4 SV=1 - [F1RWY0_PIG]	147.6	29.43 %	2	6	6	11
F1SPE8	Uncharacterized protein OS=Sus scrofa GN=HCLS1 PE=4 SV=1 - [F1SPE8_PIG]	198.53	15.89 %	1	6	6	10
D6MT50	CD205 OS=Sus scrofa GN=Ly75 PE=2 SV=1 - [D6MT50_PIG]	39.08	1.10 %	2	2	2	3
I3LKQ2	Uncharacterized protein OS=Sus scrofa PE=4 SV=1 - [I3LKQ2_PIG]	50.78	8.62 %	1	1	1	2
F1SDJ8	Uncharacterized protein OS=Sus scrofa GN=GLRX3 PE=4 SV=1 - [F1SDJ8_PIG]	258.24	20.66 %	2	7	7	19
D0G0C8	Chaperonin containing TCP1, subunit 2 (Beta) OS=Sus scrofa GN=CCT2 PE=2 SV=1 - [D0G0C8_PIG]	851.57	45.23 %	1	17	17	55
F1RG17	Nucleoside diphosphate kinase OS=Sus scrofa GN=NME3 PE=3 SV=2 - [F1RG17_PIG]	118.6	27.06 %	1	2	3	11
F1RP22	Uncharacterized protein OS=Sus scrofa PE=4 SV=2 - [F1RP22_PIG]	25.75	16.41 %	1	1	1	1
A9GYW6	Alternative Pig Liver Esterase (Fragment) OS=Sus scrofa GN=APLE PE=2 SV=1 - [A9GYW6_PIG]	1252.69	60.40 %	4	5	28	374
Q28943	Dihydropyrimidine dehydrogenase [NADP(+)] OS=Sus scrofa GN=DPYD PE=1 SV=1 - [DPYD_PIG]	276.71	12.20 %	2	9	9	13
F1RFA5	Uncharacterized protein (Fragment) OS=Sus scrofa GN=PGP PE=4 SV=1 - [F1RFA5_PIG]	253.31	37.50 %	1	8	8	12
F1S604	Uncharacterized protein (Fragment) OS=Sus scrofa PE=4 SV=1 - [F1S604_PIG]	135.19	46.00 %	1	4	5	14
I3LLM9	Uncharacterized protein OS=Sus scrofa GN=ETHE1 PE=4 SV=1 - [I3LLM9_PIG]	169.07	43.20 %	1	4	4	12
F1SMR3	Uncharacterized protein OS=Sus scrofa GN=PSIP1 PE=4 SV=2 - [F1SMR3_PIG]	41.94	6.91 %	2	1	2	3
I3LA59	Uncharacterized protein (Fragment) OS=Sus scrofa GN=SEC16B PE=4 SV=1 - [I3LA59_PIG]	22.3	5.26 %	1	1	1	1
F1SCI9	Syntaxin-binding protein 2 OS=Sus scrofa GN=STXBP2 PE=4 SV=2 - [F1SCI9_PIG]	196.64	15.15 %	2	6	6	14
F1RUZ1	Uncharacterized protein (Fragment) OS=Sus scrofa GN=PTPRCAP PE=4 SV=1 - [F1RUZ1_PIG]	159.11	23.08 %	1	4	4	8
F1RUE3	Uncharacterized protein OS=Sus scrofa GN=ALDH5A1 PE=3 SV=2 - [F1RUE3_PIG]	410.12	24.39 %	1	10	10	28
F1ST54	Uncharacterized protein OS=Sus scrofa GN=ALDH1B1 PE=3 SV=1 - [F1ST54_PIG]	402.85	32.88 %	2	11	13	49
B5KFA0	L-aromatic dopa decarboxylase OS=Sus scrofa GN=AADC PE=2 SV=1 - [B5KFA0_PIG]	568.36	36.42 %	5	14	14	44
P10775	Ribonuclease inhibitor OS=Sus scrofa GN=RNH1 PE=1 SV=1 - [RINI_PIG]	535.19	49.78 %	2	14	14	30
F1S179	Uncharacterized protein (Fragment) OS=Sus scrofa GN=TSTD1 PE=4 SV=2 - [F1S179_PIG]	96.39	46.56 %	1	3	3	8
F1SDR7	Uncharacterized protein OS=Sus scrofa GN=YWHAB PE=3 SV=1 - [F1SDR7_PIG]	710.96	70.33 %	2	10	16	144
Q29041	Ficolin-2 OS=Sus scrofa GN=FCN2 PE=1 SV=1 - [FCN2_PIG]	157.53	21.05 %	6	1	5	15
I3LS28	LIM domain and actin-binding protein 1 (Fragment) OS=Sus scrofa GN=LIMA1 PE=4 SV=1 - [I3LS28_PIG]	131.74	18.73 %	1	1	4	8
F1RZS1	Uncharacterized protein OS=Sus scrofa GN=TMLHE PE=4 SV=2 - [F1RZS1_PIG]	28.13	4.97 %	1	1	1	1
I3L7Y9	Uncharacterized protein (Fragment) OS=Sus scrofa GN=LOC100626338 PE=4 SV=1 - [I3L7Y9_PIG]	40.86	4.70 %	3	2	2	2
I3LMT3	Uncharacterized protein (Fragment) OS=Sus scrofa GN=RBM14 PE=4 SV=1 - [I3LMT3_PIG]	125.09	11.54 %	1	4	4	4
I3LVT1	Adenylyl cyclase-associated protein OS=Sus scrofa GN=LOC100517346 PE=3 SV=1 - [I3LVT1_PIG]	203.96	49.50 %	1	1	3	43
F2Z5M3	Uncharacterized protein OS=Sus scrofa GN=EIF5AL1 PE=4 SV=1 - [F2Z5M3_PIG]	341.86	62.99 %	1	7	7	67
F1S8A3	Uncharacterized protein OS=Sus scrofa GN=VPS16 PE=4 SV=2 - [F1S8A3_PIG]	96.73	2.26 %	1	1	1	2
F1SHR3	Uncharacterized protein OS=Sus scrofa GN=ATP6V1E1 PE=2 SV=1 - [F1SHR3_PIG]	98.53	11.50 %	2	3	3	3
F1RFD4	Uncharacterized protein OS=Sus scrofa GN=USMG5 PE=4 SV=1 - [F1RFD4_PIG]	53.31	25.86 %	1	1	1	3
I3LEP9	Uncharacterized protein (Fragment) OS=Sus scrofa GN=LRRFIP2 PE=4 SV=1 - [I3LEP9_PIG]	55.39	3.18 %	2	2	2	4
C5HGF3	Transmembrane and coiled-coil domains protein 1 OS=Sus scrofa GN=TMCO1 PE=2 SV=1 - [TMCO1_PIG]	115.92	19.68 %	1	3	3	5
F1RYA4	Uncharacterized protein OS=Sus scrofa GN=NAP1L4 PE=3 SV=2 - [F1RYA4_PIG]	229.48	27.79 %	2	6	7	16
A1XQV6	COX7A2 OS=Sus scrofa GN=COX7A2 PE=4 SV=1 - [A1XQV6_PIG]	57.18	40.96 %	2	2	2	6
M3V7X9	Lectin, galactoside-binding, soluble, 3 binding protein OS=Sus scrofa GN=LGALS3BP PE=2 SV=1 - [M3V7X9_PIG]	337.3	26.45 %	1	8	8	16
F1SKY2	Uncharacterized protein OS=Sus scrofa GN=NIT2 PE=4 SV=2 - [F1SKY2_PIG]	319.25	44.52 %	1	10	10	24
F1S393	Uncharacterized protein OS=Sus scrofa GN=CYB5B PE=3 SV=1 - [F1S393_PIG]	78.53	32.64 %	1	4	4	8
A7VK01	Mx1 protein OS=Sus scrofa GN=Mx1 PE=3 SV=1 - [A7VK01_PIG]	412.38	24.49 %	6	11	13	18
A3EX84	Galectin OS=Sus scrofa GN=LGALS3 PE=2 SV=1 - [A3EX84_PIG]	165.75	24.23 %	1	6	6	32
F1RG41	Uncharacterized protein OS=Sus scrofa GN=ABCB10 PE=3 SV=2 - [F1RG41_PIG]	23.53	2.35 %	1	1	1	1
F1SAD1	Uncharacterized protein OS=Sus scrofa GN=TPK1 PE=4 SV=2 - [F1SAD1_PIG]	67.11	16.05 %	1	2	2	3
F1SC70	Uncharacterized protein OS=Sus scrofa GN=CTSA PE=4 SV=2 - [F1SC70_PIG]	73.19	8.50 %	1	2	2	3
F1S534	Uncharacterized protein OS=Sus scrofa GN=DR1 PE=4 SV=1 - [F1S534_PIG]	23.91	3.98 %	1	1	1	2
Q6XGY2	2,4-dienoyl-CoA reductase (Fragment) OS=Sus scrofa GN=DECR PE=2 SV=1 - [Q6XGY2_PIG]	278.28	39.86 %	3	10	10	21
Q29277	Protein phosphatase 1 regulatory subunit 1B (Fragment) OS=Sus scrofa GN=PPP1R1B PE=2 SV=1 - [PPR1B_PIG]	146.21	45.26 %	1	1	4	7
F1SHF7	Uncharacterized protein OS=Sus scrofa GN=HEATR5A PE=4 SV=2 - [F1SHF7_PIG]	39.98	0.59 %	1	1	1	1
F1RVD4	Uncharacterized protein OS=Sus scrofa GN=SEC31A PE=4 SV=2 - [F1RVD4_PIG]	587.17	21.72 %	1	17	17	43
F1ST04	Uncharacterized protein OS=Sus scrofa GN=CGN PE=4 SV=1 - [F1ST04_PIG]	328.88	10.20 %	1	9	9	18
F1RM03	Uncharacterized protein OS=Sus scrofa GN=SAE1 PE=4 SV=1 - [F1RM03_PIG]	44.72	8.38 %	1	2	2	3
I3LIP6	Uncharacterized protein OS=Sus scrofa GN=LOC100526167 PE=4 SV=1 - [I3LIP6_PIG]	88.66	14.24 %	1	2	3	4
F1SBF9	Uncharacterized protein (Fragment) OS=Sus scrofa GN=TM9SF3 PE=4 SV=1 - [F1SBF9_PIG]	94.37	4.73 %	1	3	3	10
F1RLG5	Uncharacterized protein OS=Sus scrofa GN=REEP5 PE=4 SV=1 - [F1RLG5_PIG]	70.62	17.99 %	1	4	4	4
F1SQT3	Uncharacterized protein (Fragment) OS=Sus scrofa GN=SLC25A3 PE=3 SV=1 - [F1SQT3_PIG]	262.28	20.00 %	2	8	8	21
Q29014	Alpha-1 acid glycoprotein (Fragment) OS=Sus scrofa PE=2 SV=1 - [Q29014_PIG]	213.06	40.98 %	3	7	7	21
F1RM44	Uncharacterized protein (Fragment) OS=Sus scrofa GN=TOMM40 PE=4 SV=2 - [F1RM44_PIG]	79.24	9.12 %	2	2	2	4
B3VK33	Tyrosine-protein phosphatase non-receptor type (Fragment) OS=Sus scrofa GN=PTPN1 PE=2 SV=2 - [B3VK33_PIG]	44.17	7.58 %	3	2	2	2
F1RW08	Signal recognition particle subunit SRP68 OS=Sus scrofa GN=SRP68 PE=3 SV=2 - [F1RW08_PIG]	58.47	3.69 %	1	2	2	4
I7KJP5	HN1-like protein OS=Sus scrofa GN=HN1L PE=2 SV=1 - [I7KJP5_PIG]	116.53	26.06 %	1	3	3	9
F1RM55	Uncharacterized protein OS=Sus scrofa GN=MAN2A1 PE=4 SV=1 - [F1RM55_PIG]	193.18	6.03 %	1	6	6	9
K7GM45	Uncharacterized protein OS=Sus scrofa GN=SRC PE=4 SV=1 - [K7GM45_PIG]	131.94	9.96 %	2	2	4	8
F1SQG6	Uncharacterized protein OS=Sus scrofa GN=GALK2 PE=3 SV=1 - [F1SQG6_PIG]	62.69	7.21 %	1	2	2	3
A5PF02	Complement component 2 OS=Sus scrofa GN=C2 PE=3 SV=1 - [A5PF02_PIG]	123.55	5.72 %	4	5	5	6
F1SB44	Uncharacterized protein OS=Sus scrofa GN=DYNLT1 PE=4 SV=1 - [F1SB44_PIG]	47.61	16.07 %	2	1	1	1
Q1W0Y0	Cytochrome c oxidase subunit VIIc (Fragment) OS=Sus scrofa PE=4 SV=1 - [Q1W0Y0_PIG]	24.59	14.75 %	2	1	1	3
F1RU17	Uncharacterized protein (Fragment) OS=Sus scrofa GN=SNX32 PE=4 SV=2 - [F1RU17_PIG]	93.83	6.22 %	1	2	2	6
F1SM26	Uncharacterized protein (Fragment) OS=Sus scrofa GN=MROH2A PE=4 SV=2 - [F1SM26_PIG]	14.85	0.72 %	1	1	1	1
F1SE06	Uncharacterized protein OS=Sus scrofa GN=LOC100626607 PE=4 SV=1 - [F1SE06_PIG]	154.36	19.82 %	1	6	6	10
F1S192	Uncharacterized protein OS=Sus scrofa GN=PFDN2 PE=4 SV=1 - [F1S192_PIG]	66.05	20.13 %	1	2	2	3
F1RJM2	Endoplasmic reticulum resident protein 29 (Fragment) OS=Sus scrofa GN=ERP29 PE=3 SV=1 - [F1RJM2_PIG]	375.28	43.51 %	1	9	9	67
F1S232	4-trimethylaminobutyraldehyde dehydrogenase OS=Sus scrofa GN=ALDH9A1 PE=3 SV=2 - [F1S232_PIG]	847.35	39.97 %	2	21	21	177
B5LX22	Cytochrome P450 CYP3A OS=Sus scrofa PE=2 SV=1 - [B5LX22_PIG]	217.55	17.30 %	20	5	7	13
F1S4H0	Uncharacterized protein OS=Sus scrofa GN=RBM47 PE=4 SV=1 - [F1S4H0_PIG]	291.95	16.75 %	3	7	7	18
K7GLP9	Uncharacterized protein (Fragment) OS=Sus scrofa GN=SMS PE=3 SV=1 - [K7GLP9_PIG]	161.57	26.94 %	3	6	6	11
I3L893	Uncharacterized protein OS=Sus scrofa GN=GDI1 PE=4 SV=1 - [I3L893_PIG]	480.18	30.65 %	1	6	12	41
Q71K49	ATP synthase protein 8 OS=Sus scrofa GN=ATP8 PE=3 SV=1 - [Q71K49_PIG]	97.49	38.81 %	8	2	2	3
F1RFX9	Uncharacterized protein OS=Sus scrofa GN=OMC PE=3 SV=1 - [F1RFX9_PIG]	167.31	20.20 %	1	4	4	8
F1SP28	Uncharacterized protein (Fragment) OS=Sus scrofa GN=FAM206A PE=4 SV=1 - [F1SP28_PIG]	22.08	6.70 %	1	1	1	1
F1RFH8	Uncharacterized protein OS=Sus scrofa GN=RABEP2 PE=4 SV=1 - [F1RFH8_PIG]	72.91	3.88 %	1	1	2	2
D3K5L3	Catechol-O-methyltransferase OS=Sus scrofa GN=COMT PE=2 SV=1 - [D3K5L3_PIG]	548.84	54.44 %	3	11	11	127
A9X897	NADH-ubiquinone oxidoreductase chain 4 (Fragment) OS=Sus scrofa GN=ND4 PE=3 SV=1 - [A9X897_PIG]	23.92	7.81 %	30	1	1	3
F1SB81	Plasminogen OS=Sus scrofa GN=PLG PE=3 SV=1 - [F1SB81_PIG]	108.85	6.55 %	2	4	4	5
F1SLA8	Uncharacterized protein (Fragment) OS=Sus scrofa GN=LOC100522278 PE=4 SV=1 - [F1SLA8_PIG]	60.46	16.23 %	1	2	2	2
F1S451	Uncharacterized protein OS=Sus scrofa GN=LDHD PE=4 SV=2 - [F1S451_PIG]	281.3	29.28 %	2	6	6	15
F1RLG4	Uncharacterized protein OS=Sus scrofa GN=LOC100517270 PE=4 SV=1 - [F1RLG4_PIG]	35.02	17.36 %	1	1	1	1
F1RIW4	Uncharacterized protein OS=Sus scrofa GN=DDX60 PE=4 SV=2 - [F1RIW4_PIG]	119.42	3.40 %	1	4	4	4
F1RY04	Uncharacterized protein OS=Sus scrofa GN=LOC100620629 PE=4 SV=1 - [F1RY04_PIG]	76.88	2.53 %	1	1	1	1
F1SNC6	Uncharacterized protein (Fragment) OS=Sus scrofa GN=KIAA0368 PE=4 SV=2 - [F1SNC6_PIG]	95.71	1.56 %	1	2	2	3
I3LHS7	Uncharacterized protein (Fragment) OS=Sus scrofa GN=COQ9 PE=4 SV=1 - [I3LHS7_PIG]	144.48	20.38 %	1	4	4	8
F1SD90	Uncharacterized protein OS=Sus scrofa GN=SMEK1 PE=4 SV=2 - [F1SD90_PIG]	57.34	2.07 %	1	1	1	1
F1S9Q3	Uncharacterized protein OS=Sus scrofa PE=3 SV=2 - [F1S9Q3_PIG]	1369.98	50.08 %	4	22	32	363
I3LLU2	Uncharacterized protein OS=Sus scrofa GN=SLC43A2 PE=4 SV=1 - [I3LLU2_PIG]	40.56	1.76 %	1	1	1	3
K7GP41	Uncharacterized protein OS=Sus scrofa GN=MPP1 PE=4 SV=1 - [K7GP41_PIG]	391.78	30.72 %	4	10	10	43
F1RTV5	Uncharacterized protein OS=Sus scrofa GN=PAICS PE=4 SV=1 - [F1RTV5_PIG]	27.87	3.27 %	1	1	1	1
F2Z5S7	Uncharacterized protein OS=Sus scrofa GN=COPZ1 PE=4 SV=1 - [F2Z5S7_PIG]	68.78	22.60 %	1	3	3	4
F1RSP5	Uncharacterized protein OS=Sus scrofa GN=LOC100524618 PE=4 SV=1 - [F1RSP5_PIG]	100.85	10.69 %	2	3	3	3
P81045	Cytochrome c oxidase copper chaperone OS=Sus scrofa GN=COX17 PE=1 SV=1 - [COX17_PIG]	62.14	37.10 %	2	2	2	4
I3LGN5	Uncharacterized protein (Fragment) OS=Sus scrofa PE=4 SV=1 - [I3LGN5_PIG]	132.93	26.87 %	1	4	4	8
F1SRB9	Uncharacterized protein OS=Sus scrofa GN=ST13 PE=4 SV=1 - [F1SRB9_PIG]	417.12	30.08 %	1	11	11	72
F2Z5J6	Uncharacterized protein OS=Sus scrofa GN=GTF2B PE=4 SV=2 - [F2Z5J6_PIG]	67.65	6.65 %	1	2	2	2
I3L8N1	Uncharacterized protein (Fragment) OS=Sus scrofa GN=BDH1 PE=3 SV=1 - [I3L8N1_PIG]	86.88	12.94 %	2	4	4	6
F1RV20	Uncharacterized protein OS=Sus scrofa GN=GNA13 PE=4 SV=2 - [F1RV20_PIG]	73.17	7.39 %	6	1	2	6
F1S269	Uncharacterized protein OS=Sus scrofa GN=RCSD1 PE=4 SV=2 - [F1S269_PIG]	51.96	6.36 %	1	2	2	2
F1S3D5	Uncharacterized protein OS=Sus scrofa GN=LMAN2 PE=4 SV=1 - [F1S3D5_PIG]	152.03	21.45 %	2	6	6	12
F1S6K5	Uncharacterized protein OS=Sus scrofa GN=LOC100622001 PE=3 SV=1 - [F1S6K5_PIG]	131.8	34.44 %	1	4	4	6
I3LA63	Uncharacterized protein OS=Sus scrofa PE=4 SV=1 - [I3LA63_PIG]	128.32	16.04 %	1	1	4	5
Q9GKX6	Aldose 1-epimerase OS=Sus scrofa GN=GALM PE=2 SV=1 - [GALM_PIG]	357.71	30.99 %	1	8	8	52
F1RZY2	Uncharacterized protein OS=Sus scrofa GN=LOC100521060 PE=4 SV=2 - [F1RZY2_PIG]	26.64	24.39 %	1	1	1	1
F1RU31	Uncharacterized protein OS=Sus scrofa GN=SART1 PE=4 SV=1 - [F1RU31_PIG]	168.58	8.84 %	2	4	5	7
F1SQN4	Uncharacterized protein OS=Sus scrofa GN=RPS6KA3 PE=4 SV=3 - [F1SQN4_PIG]	163.3	12.24 %	14	4	6	8
Q9GLL4	Glycine cleavage system T-protein (Fragment) OS=Sus scrofa PE=2 SV=1 - [Q9GLL4_PIG]	25.87	5.02 %	2	1	1	2
Q6WSP6	Heat shock 10kD protein OS=Sus scrofa PE=3 SV=1 - [Q6WSP6_PIG]	400.14	77.45 %	2	1	10	101
C5I4T6	Phosphoenolpyruvate carboxykinase 2 OS=Sus scrofa GN=PCK2 PE=3 SV=1 - [C5I4T6_PIG]	468.82	29.22 %	3	13	14	40
I3LTD7	Uncharacterized protein OS=Sus scrofa GN=PARP3 PE=4 SV=1 - [I3LTD7_PIG]	178.06	11.23 %	2	5	5	13
I3LNP9	Uncharacterized protein (Fragment) OS=Sus scrofa GN=BZW2 PE=4 SV=1 - [I3LNP9_PIG]	59.04	6.32 %	1	1	2	3
I7DPN5	Solute carrier family 27 (Fatty acid transporter) member 2 OS=Sus scrofa GN=SLC27A2 PE=2 SV=1 - [I7DPN5_PIG]	140.59	10.00 %	5	4	4	6
I3LCV4	Uncharacterized protein OS=Sus scrofa PE=4 SV=1 - [I3LCV4_PIG]	179.91	28.09 %	1	2	4	16
L8B149	IgG heavy chain OS=Sus scrofa GN=IGHG PE=2 SV=1 - [L8B149_PIG]	386.17	25.53 %	2	1	8	160
F1RWX8	Uncharacterized protein OS=Sus scrofa GN=UBA1 PE=3 SV=2 - [F1RWX8_PIG]	857.73	29.21 %	3	20	20	103
F1SM00	Uncharacterized protein (Fragment) OS=Sus scrofa GN=LOC100621845 PE=4 SV=2 - [F1SM00_PIG]	122.4	3.60 %	2	2	3	6
F1RP53	Uncharacterized protein OS=Sus scrofa PE=4 SV=2 - [F1RP53_PIG]	116.92	24.70 %	3	2	3	8
F1S605	Uncharacterized protein (Fragment) OS=Sus scrofa GN=GSTM3 PE=3 SV=1 - [F1S605_PIG]	161.02	20.87 %	1	2	5	24
Q8MI68	Methylmalonyl-CoA mutase, mitochondrial OS=Sus scrofa GN=MUT PE=2 SV=2 - [MUTA_PIG]	122.95	6.00 %	2	4	4	6
F1SF78	CTP synthase OS=Sus scrofa GN=CTPS1 PE=3 SV=1 - [F1SF78_PIG]	23.12	2.71 %	1	1	1	1
Q9TV69	Trans-1,2-dihydrobenzene-1,2-diol dehydrogenase OS=Sus scrofa GN=DHDH PE=1 SV=1 - [DHDH_PIG]	438.32	40.60 %	1	11	11	42
F1S5N6	Uncharacterized protein OS=Sus scrofa GN=ITPRIP PE=4 SV=1 - [F1S5N6_PIG]	26.28	2.72 %	1	1	1	1
F2Z536	Uncharacterized protein OS=Sus scrofa GN=DYNLL2 PE=4 SV=1 - [F2Z536_PIG]	81.67	44.94 %	1	2	3	9
Q7YSA8	Proteasome activator subunit 3 (Fragment) OS=Sus scrofa GN=PSME3 PE=4 SV=1 - [Q7YSA8_PIG]	117.21	17.65 %	2	2	2	5
F2Z557	Uncharacterized protein OS=Sus scrofa GN=PABPC3 PE=4 SV=1 - [F2Z557_PIG]	796.93	36.32 %	4	16	22	65
F2Z5M9	Uncharacterized protein OS=Sus scrofa GN=SRP54 PE=3 SV=1 - [F2Z5M9_PIG]	47.59	7.54 %	1	3	3	3
K7GKT5	Uncharacterized protein OS=Sus scrofa GN=SSR4 PE=4 SV=1 - [K7GKT5_PIG]	76.44	22.52 %	7	3	3	5
F2Z5Q1	Uncharacterized protein OS=Sus scrofa GN=CHMP2B PE=4 SV=1 - [F2Z5Q1_PIG]	41.44	7.98 %	1	2	2	2
F1STR6	Uncharacterized protein OS=Sus scrofa GN=NUDC PE=4 SV=1 - [F1STR6_PIG]	198.88	23.56 %	1	7	7	9
F1RQU2	Uncharacterized protein OS=Sus scrofa GN=HSPCB PE=3 SV=1 - [F1RQU2_PIG]	1611.94	57.32 %	4	20	38	380
F1SFH7	Uncharacterized protein OS=Sus scrofa GN=LOC100738983 PE=4 SV=2 - [F1SFH7_PIG]	92.24	21.24 %	1	3	3	4
I3L5K3	Uncharacterized protein (Fragment) OS=Sus scrofa GN=HSD17B11 PE=3 SV=1 - [I3L5K3_PIG]	298.61	31.73 %	2	10	10	22
K7GR37	Uncharacterized protein OS=Sus scrofa GN=SEPT6 PE=3 SV=1 - [K7GR37_PIG]	120.44	17.80 %	9	3	5	11
K7GKE7	Haptoglobin OS=Sus scrofa GN=HP PE=3 SV=1 - [K7GKE7_PIG]	148.01	25.91 %	7	7	7	20
P82460	Thioredoxin OS=Sus scrofa GN=TXN PE=1 SV=3 - [THIO_PIG]	258.86	57.14 %	2	4	6	51
F1RRS3	Uncharacterized protein (Fragment) OS=Sus scrofa GN=NSF PE=4 SV=2 - [F1RRS3_PIG]	282.84	19.02 %	2	12	12	18
I3LAI1	Uncharacterized protein (Fragment) OS=Sus scrofa PE=4 SV=1 - [I3LAI1_PIG]	229.51	26.15 %	2	1	6	41
A1YQ85	Angiotensin I converting enzyme OS=Sus scrofa PE=2 SV=1 - [A1YQ85_PIG]	91.17	4.05 %	6	4	4	6
F1SP18	Uncharacterized protein OS=Sus scrofa GN=TARS PE=3 SV=2 - [F1SP18_PIG]	134.85	13.23 %	1	6	6	12
F1RMN7	Hemopexin OS=Sus scrofa GN=HPX PE=4 SV=2 - [F1RMN7_PIG]	310.32	25.93 %	2	8	8	25
F1SP93	V-type proton ATPase catalytic subunit A OS=Sus scrofa GN=ATP6V1A PE=3 SV=1 - [F1SP93_PIG]	268.06	20.87 %	2	9	9	14
Q29261	Villin-1 OS=Sus scrofa GN=VIL1 PE=2 SV=2 - [VILI_PIG]	1645.25	54.05 %	2	1	36	366
Q29554	Trifunctional enzyme subunit alpha, mitochondrial OS=Sus scrofa GN=HADHA PE=1 SV=1 - [ECHA_PIG]	1127.59	48.75 %	1	1	28	101
Q29308	40S ribosomal protein S19 (Fragment) OS=Sus scrofa GN=RPS19 PE=2 SV=3 - [RS19_PIG]	232.66	37.50 %	3	7	7	34
F1SS81	Uncharacterized protein OS=Sus scrofa GN=GOLPH3L PE=4 SV=2 - [F1SS81_PIG]	96.85	12.28 %	1	2	3	10
F1STN0	Uncharacterized protein OS=Sus scrofa GN=SMPDL3B PE=4 SV=2 - [F1STN0_PIG]	255.43	29.17 %	1	8	8	13
Q5MJE5	Cathepsin D protein (Fragment) OS=Sus scrofa PE=2 SV=1 - [Q5MJE5_PIG]	479.95	34.43 %	3	1	11	52
F1SJ30	Mannose-6-phosphate isomerase OS=Sus scrofa GN=MPI PE=3 SV=1 - [F1SJ30_PIG]	114.73	11.35 %	1	4	4	5
B8XH67	Solute carrier family 9 (Sodium/hydrogen exchanger) member 3 regulator 1 OS=Sus scrofa GN=SLC9A3R1 PE=2 SV=1 - [B8XH67_PIG]	446.03	45.75 %	1	12	12	49
F2Z5V4	Uncharacterized protein OS=Sus scrofa GN=PAFAH1B2 PE=4 SV=1 - [F2Z5V4_PIG]	80.52	12.23 %	1	2	2	4
Q29548	Beta-hexosaminidase subunit beta OS=Sus scrofa GN=HEXB PE=1 SV=2 - [HEXB_PIG]	34.73	3.95 %	2	1	1	1
Q9N0Y9	Ubiquitous tropomodulin U-Tmod OS=Sus scrofa GN=TMOD3 PE=2 SV=1 - [Q9N0Y9_PIG]	221.03	23.58 %	2	6	6	12
A5A8V5	Novel protein similar to butyrophilin family proteins OS=Sus scrofa GN=SBAB-339A5.1-001 PE=4 SV=1 - [A5A8V5_PIG]	94.11	9.48 %	4	5	5	5
F1SI92	Uncharacterized protein OS=Sus scrofa GN=ARIH1 PE=4 SV=2 - [F1SI92_PIG]	21.73	3.21 %	1	1	1	1
K7GST9	Uncharacterized protein OS=Sus scrofa PE=4 SV=1 - [K7GST9_PIG]	42.2	14.34 %	5	2	2	2
F1SIP0	Uncharacterized protein OS=Sus scrofa GN=SEPT2 PE=3 SV=2 - [F1SIP0_PIG]	182.45	21.33 %	1	4	5	9
F1RM10	Uncharacterized protein OS=Sus scrofa GN=TCERG1 PE=4 SV=2 - [F1RM10_PIG]	52.51	1.97 %	2	2	2	5
P54613	Serine/threonine-protein phosphatase 2A 65 kDa regulatory subunit A beta isoform (Fragment) OS=Sus scrofa GN=PPP2R1B PE=2 SV=1 - [2AAB_PIG]	200.64	14.29 %	3	1	6	13
M3V828	Nuclear transcription factor Y, alpha tv2 OS=Sus scrofa GN=CBFB PE=2 SV=1 - [M3V828_PIG]	106.67	12.64 %	2	2	2	3
F1SDX6	Uncharacterized protein OS=Sus scrofa GN=TGM2 PE=3 SV=1 - [F1SDX6_PIG]	130.46	10.48 %	1	5	5	5
I3LQH7	Uncharacterized protein OS=Sus scrofa GN=BLVRB PE=4 SV=1 - [I3LQH7_PIG]	268.07	47.83 %	1	7	7	17
P13618	ATP synthase-coupling factor 6, mitochondrial OS=Sus scrofa GN=ATP5J PE=1 SV=1 - [ATP5J_PIG]	188.17	71.05 %	2	6	6	28
F1SUT0	Uncharacterized protein OS=Sus scrofa GN=RAB6C PE=3 SV=2 - [F1SUT0_PIG]	224.83	28.85 %	19	4	5	23
F1SLR1	Uncharacterized protein OS=Sus scrofa GN=NDUFA8 PE=4 SV=2 - [F1SLR1_PIG]	208.14	48.26 %	1	7	7	15
F1RG04	Uncharacterized protein OS=Sus scrofa GN=CCDC6 PE=4 SV=1 - [F1RG04_PIG]	78.97	9.41 %	1	4	4	4
F1SR87	Uncharacterized protein OS=Sus scrofa GN=ZFAND2B PE=4 SV=1 - [F1SR87_PIG]	24.94	2.69 %	1	1	1	1
F1SB57	Uncharacterized protein OS=Sus scrofa GN=LOC100737606 PE=4 SV=1 - [F1SB57_PIG]	99	15.31 %	2	3	3	4
I3LHC7	Uncharacterized protein OS=Sus scrofa GN=PAFAH2 PE=4 SV=1 - [I3LHC7_PIG]	201.06	29.62 %	8	8	8	9
F1SPG0	Uncharacterized protein (Fragment) OS=Sus scrofa GN=RAB7A PE=4 SV=2 - [F1SPG0_PIG]	339.55	65.79 %	1	8	8	28
I3L928	Uncharacterized protein OS=Sus scrofa GN=THOC6 PE=4 SV=1 - [I3L928_PIG]	53.8	6.16 %	18	1	2	2
F1SVA6	Uncharacterized protein OS=Sus scrofa GN=SNRNP40 PE=4 SV=2 - [F1SVA6_PIG]	69.62	9.22 %	18	2	3	3
I3L9F5	Uncharacterized protein (Fragment) OS=Sus scrofa GN=PCYOX1 PE=4 SV=1 - [I3L9F5_PIG]	60.98	7.02 %	1	3	3	4
I3LJH0	Uncharacterized protein (Fragment) OS=Sus scrofa GN=BRE PE=4 SV=1 - [I3LJH0_PIG]	25.84	9.46 %	1	1	1	1
F1RN05	Uncharacterized protein OS=Sus scrofa GN=SPTLC1 PE=4 SV=2 - [F1RN05_PIG]	67.28	6.94 %	1	2	2	3
I3L6U9	Guanine nucleotide-binding protein subunit alpha-11 OS=Sus scrofa GN=GNA11 PE=4 SV=1 - [I3L6U9_PIG]	227.9	23.96 %	6	7	7	20
F1S631	Uncharacterized protein OS=Sus scrofa GN=DENND2D PE=4 SV=2 - [F1S631_PIG]	59.66	5.52 %	2	2	2	2
P67776	Serine/threonine-protein phosphatase 2A catalytic subunit alpha isoform OS=Sus scrofa GN=PPP2CA PE=2 SV=1 - [PP2AA_PIG]	123.6	17.15 %	7	4	4	7
A7TX80	COP9 constitutive photomorphogenic-like subunit 5 OS=Sus scrofa GN=COPS5 PE=2 SV=1 - [A7TX80_PIG]	29.44	2.40 %	2	1	1	1
I3LDC3	Uncharacterized protein OS=Sus scrofa GN=NDUFB10 PE=4 SV=1 - [I3LDC3_PIG]	235.5	46.59 %	1	8	8	27
F1S814	Uncharacterized protein OS=Sus scrofa GN=PGM1 PE=3 SV=2 - [F1S814_PIG]	928	51.07 %	4	21	21	100
F1RHL9	Uncharacterized protein OS=Sus scrofa GN=ACTN2 PE=4 SV=1 - [F1RHL9_PIG]	392.57	13.42 %	1	2	10	35
I3LC25	Uncharacterized protein OS=Sus scrofa GN=LMNB2 PE=3 SV=1 - [I3LC25_PIG]	308.84	17.46 %	1	9	12	21
F2Z5N6	Serine/threonine-protein phosphatase OS=Sus scrofa GN=PPP6C PE=3 SV=1 - [F2Z5N6_PIG]	100.79	10.16 %	1	2	2	3
F2Z4Y0	Uncharacterized protein OS=Sus scrofa GN=SNRPD3 PE=4 SV=1 - [F2Z4Y0_PIG]	99.75	31.75 %	1	3	3	10
M3TYM9	Dedicator of cytokinesis 8 tv1 OS=Sus scrofa GN=DOCK8 PE=2 SV=1 - [M3TYM9_PIG]	37.16	1.33 %	2	2	2	2
F1RK58	Uncharacterized protein OS=Sus scrofa GN=HMOX2 PE=4 SV=1 - [F1RK58_PIG]	141.95	20.57 %	2	4	5	9
I3LCW3	Uncharacterized protein OS=Sus scrofa GN=SRRM2 PE=4 SV=1 - [I3LCW3_PIG]	33.7	1.43 %	1	2	2	4
K9IVP5	N-myosin-9 OS=Sus scrofa GN=MYH9 PE=2 SV=1 - [K9IVP5_PIG]	4749.1	54.49 %	6	85	103	761
Q5XPL9	Cytosolic glutathione peroxidase (Fragment) OS=Sus scrofa PE=2 SV=1 - [Q5XPL9_PIG]	70.59	41.18 %	2	1	3	3
F2Z5H2	Uncharacterized protein (Fragment) OS=Sus scrofa GN=ATAD1 PE=4 SV=2 - [F2Z5H2_PIG]	39.74	7.12 %	1	2	2	4
F1S1F4	Uncharacterized protein OS=Sus scrofa GN=WNK4 PE=4 SV=2 - [F1S1F4_PIG]	96.38	1.99 %	1	3	3	5
F1RK53	Coronin OS=Sus scrofa GN=LOC100513346 PE=3 SV=2 - [F1RK53_PIG]	574.6	29.58 %	18	16	17	23
I3LI39	Uncharacterized protein OS=Sus scrofa PE=4 SV=1 - [I3LI39_PIG]	56.98	10.63 %	3	1	1	1
F1RWC5	Uncharacterized protein (Fragment) OS=Sus scrofa GN=KIF5B PE=3 SV=1 - [F1RWC5_PIG]	320.75	17.81 %	5	12	12	16
F1SIX7	Uncharacterized protein OS=Sus scrofa GN=TWF2 PE=4 SV=1 - [F1SIX7_PIG]	162.96	26.93 %	2	6	6	13
K7GP05	Uncharacterized protein (Fragment) OS=Sus scrofa GN=LOC100153260 PE=4 SV=1 - [K7GP05_PIG]	49.67	12.73 %	5	2	2	2
B3VMR0	5-aminoimidazole-4-carboxamide ribonucleotide formyltransferase/IMP cyclohydrolase OS=Sus scrofa GN=purH PE=2 SV=1 - [B3VMR0_PIG]	177.13	17.57 %	2	7	7	8
I3LQ28	Uncharacterized protein OS=Sus scrofa PE=4 SV=1 - [I3LQ28_PIG]	63.5	15.26 %	2	2	2	2
F1S1U5	Uncharacterized protein OS=Sus scrofa GN=GORASP2 PE=4 SV=2 - [F1S1U5_PIG]	151.81	18.81 %	1	5	5	6
K9IVJ2	Minor histocompatibility protein HA-1 OS=Sus scrofa GN=HMHA1 PE=2 SV=1 - [K9IVJ2_PIG]	67.09	1.58 %	2	1	1	2
F1SFR6	Succinyl-CoA ligase [GDP-forming] subunit beta, mitochondrial OS=Sus scrofa GN=SUCLG2 PE=3 SV=2 - [F1SFR6_PIG]	613.32	44.21 %	2	16	17	65
F1S1B9	Uncharacterized protein OS=Sus scrofa GN=DHRS11 PE=3 SV=2 - [F1S1B9_PIG]	555.75	63.53 %	1	12	12	129
K7GKV1	Uncharacterized protein OS=Sus scrofa GN=SLC39A4 PE=4 SV=1 - [K7GKV1_PIG]	45.07	5.08 %	2	2	2	2
P51779	Complement factor D OS=Sus scrofa GN=CFD PE=2 SV=1 - [CFAD_PIG]	147.56	30.89 %	3	4	4	4
Q2EHH8	Serine/threonine-protein phosphatase OS=Sus scrofa GN=LOC733611 PE=2 SV=1 - [Q2EHH8_PIG]	287.43	31.21 %	5	8	8	24
I3LPM5	Uncharacterized protein OS=Sus scrofa GN=EIF2B4 PE=4 SV=1 - [I3LPM5_PIG]	24.65	11.48 %	1	1	1	1
F1ST02	Proteasome subunit beta type OS=Sus scrofa GN=PSMB4 PE=3 SV=1 - [F1ST02_PIG]	171.07	37.12 %	2	6	6	25
F2Z545	Uncharacterized protein OS=Sus scrofa GN=TCEB1 PE=4 SV=1 - [F2Z545_PIG]	58.89	20.54 %	1	2	2	7
F1SD86	Uncharacterized protein OS=Sus scrofa GN=TRIP11 PE=4 SV=1 - [F1SD86_PIG]	24.68	0.46 %	1	1	1	1
F1RVN1	Uncharacterized protein OS=Sus scrofa GN=NDUFV1 PE=4 SV=1 - [F1RVN1_PIG]	404.14	36.42 %	1	11	11	34
I3LDA5	Uncharacterized protein (Fragment) OS=Sus scrofa GN=EHD4 PE=4 SV=1 - [I3LDA5_PIG]	89.75	10.78 %	1	3	4	5
Q9TSX9	Peroxiredoxin-6 OS=Sus scrofa GN=PRDX6 PE=2 SV=3 - [PRDX6_PIG]	316.05	45.98 %	1	8	8	35
F1SC98	Uncharacterized protein (Fragment) OS=Sus scrofa GN=IDE PE=3 SV=2 - [F1SC98_PIG]	107.68	5.35 %	1	5	5	6
F1S131	Uncharacterized protein (Fragment) OS=Sus scrofa GN=CASP6 PE=3 SV=2 - [F1S131_PIG]	303.02	32.88 %	4	9	10	35
Q95548	SLA class II histocompatibility antigen, DQ alpha chain (Fragment) OS=Sus scrofa PE=2 SV=1 - [Q95548_PIG]	89.27	35.07 %	34	2	4	5
K9IVQ3	Non-POU domain-containing octamer-binding protein OS=Sus scrofa GN=NONO PE=2 SV=1 - [K9IVQ3_PIG]	410.9	28.72 %	2	10	11	38
F1RZ71	Uncharacterized protein OS=Sus scrofa GN=SEPT9 PE=3 SV=2 - [F1RZ71_PIG]	246.63	17.09 %	1	8	8	16
F1SK45	Uncharacterized protein OS=Sus scrofa GN=AK3 PE=3 SV=1 - [F1SK45_PIG]	432.34	59.03 %	1	12	12	41
F1SVB2	All-trans-retinol 13,14-reductase OS=Sus scrofa GN=RETSAT PE=2 SV=1 - [F1SVB2_PIG]	275.06	13.09 %	1	9	9	19
I3VKE6	Ceruloplasmin OS=Sus scrofa PE=2 SV=1 - [I3VKE6_PIG]	417.61	14.27 %	7	7	12	39
I3LQV2	Uncharacterized protein OS=Sus scrofa PE=3 SV=1 - [I3LQV2_PIG]	29.46	3.97 %	3	1	1	2
I3L918	Uncharacterized protein OS=Sus scrofa PE=4 SV=1 - [I3L918_PIG]	139.04	20.77 %	1	4	4	7
F1RY70	Uncharacterized protein OS=Sus scrofa GN=MRPL21 PE=4 SV=1 - [F1RY70_PIG]	29.02	9.09 %	1	1	1	1
F1S0C1	Uncharacterized protein OS=Sus scrofa GN=ADH5 PE=3 SV=1 - [F1S0C1_PIG]	517.29	44.39 %	1	12	14	50
F1SVB3	Uncharacterized protein (Fragment) OS=Sus scrofa GN=TGOLN2 PE=4 SV=2 - [F1SVB3_PIG]	33.87	8.03 %	1	1	1	2
F1RX99	Uncharacterized protein OS=Sus scrofa GN=TPD52 PE=4 SV=2 - [F1RX99_PIG]	309.73	50.54 %	1	8	8	33
F1S754	Signal recognition particle receptor subunit alpha OS=Sus scrofa GN=SRPR PE=2 SV=1 - [F1S754_PIG]	128.96	6.43 %	1	3	3	5
I3LAG0	Uncharacterized protein OS=Sus scrofa GN=FNTA PE=4 SV=1 - [I3LAG0_PIG]	23.27	17.24 %	1	1	1	1
M3TYC8	DEAD (Asp-Glu-Ala-Asp) box helicase 1 OS=Sus scrofa GN=DDX1 PE=2 SV=1 - [M3TYC8_PIG]	289.47	20.00 %	3	10	10	14
I3LN25	Uncharacterized protein OS=Sus scrofa PE=4 SV=1 - [I3LN25_PIG]	26.36	4.92 %	1	1	1	1
Q45KW7	Fatty acid-binding protein, intestinal OS=Sus scrofa GN=FABP2 PE=2 SV=3 - [FABPI_PIG]	129.51	28.03 %	2	4	4	23
F1S939	Uncharacterized protein OS=Sus scrofa GN=MAP1S PE=4 SV=1 - [F1S939_PIG]	31.88	0.94 %	1	1	1	1
F1RWH6	Uncharacterized protein OS=Sus scrofa GN=CDK5RAP3 PE=4 SV=2 - [F1RWH6_PIG]	77.58	6.12 %	1	2	3	5
F1SGR0	Eukaryotic translation initiation factor 3 subunit M OS=Sus scrofa GN=EIF3M PE=3 SV=1 - [F1SGR0_PIG]	236.36	19.52 %	1	4	4	6
F1RQE2	Uncharacterized protein (Fragment) OS=Sus scrofa GN=FNBP1 PE=4 SV=2 - [F1RQE2_PIG]	20.38	1.70 %	1	1	1	1
I3LDE1	Uncharacterized protein OS=Sus scrofa GN=LOC100521234 PE=4 SV=1 - [I3LDE1_PIG]	105.99	21.17 %	1	3	3	5
F1S2Z5	Uncharacterized protein OS=Sus scrofa PE=4 SV=2 - [F1S2Z5_PIG]	107.74	16.15 %	1	2	2	2
B7U2G6	Galectin OS=Sus scrofa PE=2 SV=1 - [B7U2G6_PIG]	343.87	55.73 %	3	7	7	110
F1RN76	Uncharacterized protein OS=Sus scrofa GN=CD5L PE=4 SV=2 - [F1RN76_PIG]	24.94	4.71 %	1	1	1	2
I3LFI0	Uncharacterized protein (Fragment) OS=Sus scrofa GN=RAC1 PE=3 SV=1 - [I3LFI0_PIG]	128.81	24.10 %	1	3	4	19
F1SCF0	Alpha-1-antitrypsin OS=Sus scrofa GN=SERPINA1 PE=3 SV=1 - [F1SCF0_PIG]	131.81	11.88 %	3	4	4	7
F1RYX3	Uncharacterized protein OS=Sus scrofa GN=CDHR5 PE=4 SV=2 - [F1RYX3_PIG]	158.21	8.46 %	1	5	5	10
F1SPF6	Uncharacterized protein OS=Sus scrofa GN=LOC100518399 PE=4 SV=2 - [F1SPF6_PIG]	170.88	17.84 %	1	1	4	13
F1SHH7	Uncharacterized protein OS=Sus scrofa GN=API5 PE=4 SV=1 - [F1SHH7_PIG]	231.04	22.33 %	1	8	8	8
P04574	Calpain small subunit 1 OS=Sus scrofa GN=CAPNS1 PE=1 SV=1 - [CPNS1_PIG]	250.3	38.35 %	2	7	7	15
F1RPE5	Pescadillo homolog OS=Sus scrofa GN=PES1 PE=3 SV=2 - [F1RPE5_PIG]	24.95	2.01 %	1	1	1	1
F1RJJ2	Uncharacterized protein OS=Sus scrofa GN=TYW1 PE=4 SV=2 - [F1RJJ2_PIG]	44	5.33 %	1	2	2	2
I3L5Y7	Uncharacterized protein OS=Sus scrofa GN=PTPLAD1 PE=4 SV=1 - [I3L5Y7_PIG]	48.95	3.04 %	2	1	1	4
I3LFE0	Uncharacterized protein OS=Sus scrofa GN=LOC100621801 PE=3 SV=1 - [I3LFE0_PIG]	53.13	4.12 %	2	2	2	2
F1S441	Uncharacterized protein OS=Sus scrofa GN=CANX PE=3 SV=1 - [F1S441_PIG]	728.16	32.88 %	2	23	23	108
F1SMN5	Uncharacterized protein OS=Sus scrofa GN=FLNC PE=4 SV=1 - [F1SMN5_PIG]	338.97	4.45 %	1	8	9	21
F2Z5K6	60S ribosomal protein L36 OS=Sus scrofa GN=RPL36 PE=3 SV=1 - [F2Z5K6_PIG]	64.02	15.24 %	1	1	2	3
F1SHL9	Pyruvate kinase (Fragment) OS=Sus scrofa GN=PKM PE=3 SV=2 - [F1SHL9_PIG]	1447.24	66.48 %	2	31	34	333
F1RHU2	Uncharacterized protein OS=Sus scrofa GN=AKT1S1 PE=4 SV=2 - [F1RHU2_PIG]	27.68	4.69 %	1	1	1	1
F2Z5P0	Uncharacterized protein OS=Sus scrofa GN=SEC61B PE=4 SV=1 - [F2Z5P0_PIG]	45.45	21.88 %	1	2	2	4
Q06A94	ROA1 OS=Sus scrofa GN=HNRNPA1 PE=2 SV=1 - [Q06A94_PIG]	445	36.88 %	4	8	12	98
F1SS24	Uncharacterized protein OS=Sus scrofa GN=FN1 PE=4 SV=1 - [F1SS24_PIG]	176.22	3.67 %	4	7	7	8
F1RQ06	Peptidyl-prolyl cis-trans isomerase OS=Sus scrofa GN=FKBP2 PE=4 SV=1 - [F1RQ06_PIG]	131.59	30.00 %	1	4	4	9
I3L5T3	Uncharacterized protein (Fragment) OS=Sus scrofa GN=FBL PE=3 SV=1 - [I3L5T3_PIG]	181.16	26.14 %	2	7	7	13
I3LIR5	Uncharacterized protein OS=Sus scrofa GN=TREH PE=4 SV=1 - [I3LIR5_PIG]	99.18	14.80 %	2	5	5	5
D5KJI2	High mobility group AT-hook protein 1 OS=Sus scrofa GN=HMGA1 PE=4 SV=1 - [D5KJI2_PIG]	69.75	30.84 %	2	3	3	11
F1SCD0	Uncharacterized protein OS=Sus scrofa GN=SERPINA3-3 PE=3 SV=1 - [F1SCD0_PIG]	202.64	19.86 %	3	4	7	27
F1S5N0	Uncharacterized protein OS=Sus scrofa GN=XPNPEP1 PE=3 SV=2 - [F1S5N0_PIG]	630.38	28.83 %	2	15	15	62
I3LSS1	Uncharacterized protein (Fragment) OS=Sus scrofa PE=4 SV=1 - [I3LSS1_PIG]	216.99	27.62 %	1	1	6	22
I3LGI5	Uncharacterized protein OS=Sus scrofa GN=WASF2 PE=4 SV=1 - [I3LGI5_PIG]	79.63	10.00 %	2	2	2	2
I3LPU8	Uncharacterized protein OS=Sus scrofa PE=4 SV=1 - [I3LPU8_PIG]	194.59	42.44 %	1	6	6	27
F1RHE6	Uncharacterized protein OS=Sus scrofa GN=KCTD12 PE=4 SV=1 - [F1RHE6_PIG]	49.81	7.36 %	1	2	2	3
Q29594	Creatine kinase B-type (Fragment) OS=Sus scrofa GN=CKB PE=3 SV=1 - [KCRB_PIG]	141.53	36.27 %	1	1	3	46
K7GNY9	Uncharacterized protein OS=Sus scrofa GN=VBP1 PE=4 SV=1 - [K7GNY9_PIG]	127.73	26.40 %	2	4	4	7
A5GFZ6	Adenylyltransferase and sulfurtransferase MOCS3 OS=Sus scrofa GN=MOCS3 PE=3 SV=1 - [MOCS3_PIG]	25.41	5.71 %	1	1	1	1
F1RQ08	Uncharacterized protein OS=Sus scrofa GN=PLCB3 PE=4 SV=2 - [F1RQ08_PIG]	437.99	12.80 %	1	11	11	20
I3LBJ8	Creatine kinase M-type OS=Sus scrofa GN=CKM PE=3 SV=1 - [I3LBJ8_PIG]	334.79	30.18 %	5	9	10	20
F1RGA9	Coronin (Fragment) OS=Sus scrofa GN=CORO1C PE=3 SV=2 - [F1RGA9_PIG]	119.05	10.98 %	2	5	6	7
F1RZZ1	Uncharacterized protein OS=Sus scrofa GN=TBCD PE=4 SV=2 - [F1RZZ1_PIG]	54.01	2.50 %	1	2	2	3
K7GM47	Uncharacterized protein OS=Sus scrofa GN=MECP2 PE=4 SV=1 - [K7GM47_PIG]	102.11	9.39 %	1	3	3	4
I3LK07	Uncharacterized protein OS=Sus scrofa GN=LOC100623679 PE=3 SV=1 - [I3LK07_PIG]	50.41	20.00 %	3	2	2	2
F1S4D5	Uncharacterized protein (Fragment) OS=Sus scrofa GN=CCBL2 PE=4 SV=2 - [F1S4D5_PIG]	184.27	13.95 %	1	6	6	9
F1RGM3	Uncharacterized protein OS=Sus scrofa GN=TXNDC17 PE=4 SV=1 - [F1RGM3_PIG]	141.4	40.65 %	1	4	4	13
F1SQR4	Uncharacterized protein OS=Sus scrofa GN=SNRPF PE=4 SV=2 - [F1SQR4_PIG]	44.45	15.12 %	1	1	1	10
K7GNJ7	Uncharacterized protein OS=Sus scrofa GN=HUWE1 PE=4 SV=1 - [K7GNJ7_PIG]	75.68	1.19 %	4	3	3	3
F1SM81	Uncharacterized protein OS=Sus scrofa GN=TTC38 PE=4 SV=1 - [F1SM81_PIG]	250.87	16.42 %	1	7	7	10
F1SKL2	Uncharacterized protein OS=Sus scrofa GN=TST PE=4 SV=1 - [F1SKL2_PIG]	299.66	31.99 %	1	8	8	37
F1RP54	Uncharacterized protein (Fragment) OS=Sus scrofa GN=LOC100620159 PE=3 SV=2 - [F1RP54_PIG]	294.15	9.20 %	5	6	9	16
Q29368	ADP, ATP carrier protein isoform T2 (Fragment) OS=Sus scrofa PE=2 SV=1 - [Q29368_PIG]	75.42	45.59 %	1	1	3	12
F1S1A8	Uncharacterized protein OS=Sus scrofa GN=NDUFS2 PE=3 SV=1 - [F1S1A8_PIG]	171.42	22.89 %	1	7	7	11
F1SIC5	Uncharacterized protein (Fragment) OS=Sus scrofa GN=NPTN PE=4 SV=2 - [F1SIC5_PIG]	49.44	5.16 %	2	2	2	5
F1SM56	Uncharacterized protein OS=Sus scrofa GN=SEC11C PE=4 SV=1 - [F1SM56_PIG]	45.02	10.42 %	1	1	1	3
K7GP58	Uncharacterized protein OS=Sus scrofa GN=AIFM1 PE=4 SV=1 - [K7GP58_PIG]	248.21	18.23 %	3	7	7	28
F1RGJ3	Stress-70 protein, mitochondrial OS=Sus scrofa GN=HSPA9 PE=2 SV=2 - [F1RGJ3_PIG]	1189.41	47.42 %	1	29	30	158
D3K5K2	FK506 binding protein 4 OS=Sus scrofa GN=FKBP4 PE=2 SV=1 - [D3K5K2_PIG]	317.08	26.97 %	2	12	12	31
E7EI18	Adenosylhomocysteinase OS=Sus scrofa PE=2 SV=1 - [E7EI18_PIG]	364.06	23.77 %	2	3	12	35
F1RR89	Uncharacterized protein (Fragment) OS=Sus scrofa GN=RARS PE=4 SV=2 - [F1RR89_PIG]	250.78	25.65 %	1	6	6	13
F1RI39	Uncharacterized protein OS=Sus scrofa GN=LOC100517284 PE=4 SV=2 - [F1RI39_PIG]	1439.37	56.59 %	2	27	39	155
F1SUG4	Uncharacterized protein OS=Sus scrofa GN=TCEB2 PE=4 SV=1 - [F1SUG4_PIG]	121.83	51.69 %	1	5	5	14
F1S7C4	Uncharacterized protein (Fragment) OS=Sus scrofa GN=ATP13A1 PE=3 SV=1 - [F1S7C4_PIG]	10.26	0.58 %	1	1	1	1
F1S750	Uncharacterized protein (Fragment) OS=Sus scrofa GN=LOC100519847 PE=4 SV=1 - [F1S750_PIG]	147.67	23.02 %	4	5	5	7
I3LKZ2	Uncharacterized protein OS=Sus scrofa GN=ARHGEF16 PE=4 SV=1 - [I3LKZ2_PIG]	124.11	9.70 %	1	5	5	6
B0LY42	CD147 OS=Sus scrofa PE=2 SV=1 - [B0LY42_PIG]	238.12	30.11 %	2	8	8	13
F1S3Y2	Uncharacterized protein (Fragment) OS=Sus scrofa GN=LBH PE=4 SV=2 - [F1S3Y2_PIG]	37.27	17.92 %	1	1	1	1
K7GLK3	Uncharacterized protein OS=Sus scrofa GN=MAPK1 PE=4 SV=1 - [K7GLK3_PIG]	111.68	22.43 %	5	3	5	6
I3LB90	Uncharacterized protein OS=Sus scrofa PE=4 SV=1 - [I3LB90_PIG]	72.9	12.33 %	1	2	2	5
F1SDG7	Uncharacterized protein OS=Sus scrofa GN=ANP32E PE=4 SV=2 - [F1SDG7_PIG]	85.17	26.87 %	1	2	2	4
F1SSN5	Uncharacterized protein OS=Sus scrofa GN=KTN1 PE=4 SV=1 - [F1SSN5_PIG]	211.09	8.04 %	1	9	9	12
T1RTP3	PDZ and LIM domain protein 1 OS=Sus scrofa GN=PDLIM1 PE=2 SV=1 - [T1RTP3_PIG]	233.32	31.00 %	3	9	9	18
F1S8G5	Thimet oligopeptidase OS=Sus scrofa GN=THOP1 PE=3 SV=2 - [F1S8G5_PIG]	176.97	10.79 %	2	5	5	9
F1SQM6	Uncharacterized protein OS=Sus scrofa GN=LOC100739488 PE=4 SV=1 - [F1SQM6_PIG]	35.96	11.43 %	1	1	1	3
I3LMK2	Trefoil factor 2 OS=Sus scrofa GN=TFF2 PE=4 SV=1 - [I3LMK2_PIG]	63.23	12.21 %	1	2	2	10
F1RQF6	Uncharacterized protein (Fragment) OS=Sus scrofa GN=CLINT1 PE=4 SV=2 - [F1RQF6_PIG]	203.31	14.35 %	1	8	8	14
K7GQD4	Uncharacterized protein OS=Sus scrofa GN=S100A16 PE=4 SV=1 - [K7GQD4_PIG]	66.29	34.02 %	2	2	2	4
F1RJP9	Uncharacterized protein OS=Sus scrofa GN=KIF13B PE=3 SV=2 - [F1RJP9_PIG]	55.65	2.81 %	1	3	3	3
F1SH10	Uncharacterized protein (Fragment) OS=Sus scrofa GN=NCEH1 PE=4 SV=1 - [F1SH10_PIG]	25.58	3.31 %	1	1	1	1
F2Z5I8	Uncharacterized protein OS=Sus scrofa GN=RAB8A PE=3 SV=1 - [F2Z5I8_PIG]	261.97	31.40 %	19	3	7	35
F2Z5I9	Destrin (Fragment) OS=Sus scrofa GN=DSTN PE=4 SV=1 - [F2Z5I9_PIG]	61.08	10.98 %	2	1	2	8
F1SIH5	Uncharacterized protein OS=Sus scrofa GN=STOML2 PE=4 SV=1 - [F1SIH5_PIG]	364.57	30.62 %	1	7	7	19
F1SQA9	Uncharacterized protein OS=Sus scrofa GN=SEC13 PE=4 SV=2 - [F1SQA9_PIG]	38.55	17.09 %	1	1	1	1
Q95ND5	Caspase-3 OS=Sus scrofa GN=CASP3 PE=1 SV=1 - [CASP3_PIG]	318.58	36.82 %	4	3	9	59
F1RSG8	Uncharacterized protein OS=Sus scrofa GN=TCEA1 PE=4 SV=2 - [F1RSG8_PIG]	85.59	14.67 %	1	3	3	4
I3LLY4	Uncharacterized protein OS=Sus scrofa GN=NQO2 PE=4 SV=1 - [I3LLY4_PIG]	59.3	41.94 %	1	2	2	5
Q9TUB5	Calcium-activated chloride channel regulator 1 OS=Sus scrofa GN=CLCA1 PE=2 SV=1 - [CLCA1_PIG]	920.5	25.95 %	4	3	21	188
F1SUF2	Uncharacterized protein (Fragment) OS=Sus scrofa GN=HK1 PE=3 SV=2 - [F1SUF2_PIG]	198.99	6.12 %	1	2	4	10
F1RUX1	Coronin OS=Sus scrofa GN=CORO1B PE=3 SV=2 - [F1RUX1_PIG]	281.67	30.72 %	1	9	9	17
F2Z5J8	Eukaryotic translation initiation factor 2 subunit 1 OS=Sus scrofa GN=EIF2S1 PE=4 SV=1 - [F2Z5J8_PIG]	208.37	26.03 %	1	6	6	17
F1SJE2	Uncharacterized protein OS=Sus scrofa GN=TJP2 PE=4 SV=2 - [F1SJE2_PIG]	318.5	13.04 %	1	11	11	17
F2Z5V2	Uncharacterized protein OS=Sus scrofa GN=SNRPG PE=4 SV=1 - [F2Z5V2_PIG]	26.34	9.21 %	1	1	1	3
I3LK24	Uncharacterized protein OS=Sus scrofa GN=AP2A1 PE=4 SV=1 - [I3LK24_PIG]	436.87	20.40 %	2	13	15	29
L7PBE6	T-complex protein 1 subunit epsilon OS=Sus scrofa GN=CCT5 PE=2 SV=1 - [L7PBE6_PIG]	714.31	42.88 %	2	19	20	62
F1S2K3	Uncharacterized protein OS=Sus scrofa GN=LOC100621711 PE=4 SV=1 - [F1S2K3_PIG]	57.28	33.86 %	2	2	2	6
Q66LN4	Enoyl-Coenzyme A hydratase/3-hydroxyacyl Coenzyme A (Fragment) OS=Sus scrofa PE=2 SV=1 - [Q66LN4_PIG]	257.91	36.50 %	1	8	8	12
P00571	Adenylate kinase isoenzyme 1 OS=Sus scrofa GN=AK1 PE=1 SV=1 - [KAD1_PIG]	107.88	24.74 %	1	3	3	5
E9LK28	Interferon regulatory factor 6 OS=Sus scrofa GN=IRF6 PE=4 SV=1 - [E9LK28_PIG]	54.38	8.78 %	4	3	3	6
I3LPB5	Creatine kinase B-type (Fragment) OS=Sus scrofa GN=CKB PE=3 SV=1 - [I3LPB5_PIG]	498.11	64.13 %	1	7	10	90
F1RYJ5	Uncharacterized protein OS=Sus scrofa GN=ZC3H15 PE=4 SV=1 - [F1RYJ5_PIG]	153.17	14.08 %	1	5	5	5
I3LJ78	Uncharacterized protein (Fragment) OS=Sus scrofa GN=LOC100626433 PE=4 SV=1 - [I3LJ78_PIG]	129.57	12.05 %	2	2	4	7
Q9GLV6	Probable ATP-dependent RNA helicase DDX58 OS=Sus scrofa GN=DDX58 PE=2 SV=1 - [DDX58_PIG]	119.45	6.17 %	5	4	4	4
F1S297	Isocitrate dehydrogenase [NAD] subunit gamma, mitochondrial OS=Sus scrofa GN=IDH3G PE=3 SV=2 - [F1S297_PIG]	51.15	10.71 %	1	3	3	3
F1SV40	Uncharacterized protein OS=Sus scrofa GN=SF3A3 PE=4 SV=1 - [F1SV40_PIG]	98.8	6.59 %	1	2	2	5
I3LKU0	Uncharacterized protein OS=Sus scrofa GN=RAC2 PE=3 SV=1 - [I3LKU0_PIG]	221.34	33.85 %	1	6	7	35
Q06AT0	Hippocalcin-like protein 1 OS=Sus scrofa GN=HPCAL1 PE=2 SV=3 - [HPCL1_PIG]	24.38	4.15 %	1	1	1	1
I3LIU8	Uncharacterized protein OS=Sus scrofa GN=RAB31 PE=4 SV=1 - [I3LIU8_PIG]	28.51	13.83 %	1	1	1	1
A9LFR2	NADH-ubiquinone oxidoreductase chain 5 OS=Sus scrofa GN=ND5 PE=3 SV=1 - [A9LFR2_PIG]	17.98	2.81 %	1	1	1	1
F1SA50	Uncharacterized protein (Fragment) OS=Sus scrofa GN=HNRNPM PE=4 SV=1 - [F1SA50_PIG]	776.9	36.79 %	1	21	21	75
F1RWI8	Uncharacterized protein OS=Sus scrofa GN=SCRN2 PE=4 SV=1 - [F1RWI8_PIG]	111.38	12.24 %	1	3	3	4
M3TYI1	Phosphoglucomutase 2 OS=Sus scrofa GN=PGM2 PE=2 SV=1 - [M3TYI1_PIG]	478.57	32.36 %	4	17	17	52
F1RK23	Uncharacterized protein (Fragment) OS=Sus scrofa GN=KPNA3 PE=4 SV=2 - [F1RK23_PIG]	118.95	16.46 %	3	3	3	3
P10173	Fumarate hydratase, mitochondrial OS=Sus scrofa GN=FH PE=1 SV=1 - [FUMH_PIG]	506.58	28.97 %	1	1	11	49
F1RQC5	Uncharacterized protein (Fragment) OS=Sus scrofa PE=4 SV=2 - [F1RQC5_PIG]	75.96	4.46 %	2	4	4	4
F1SFQ0	Uncharacterized protein OS=Sus scrofa GN=UBA3 PE=4 SV=2 - [F1SFQ0_PIG]	29.99	6.84 %	1	2	2	2
F1SIV3	Uncharacterized protein OS=Sus scrofa GN=LOC100155298 PE=4 SV=2 - [F1SIV3_PIG]	153.63	17.81 %	2	4	5	24
F1S4E0	Uncharacterized protein OS=Sus scrofa GN=GBP4 PE=4 SV=3 - [F1S4E0_PIG]	459.18	28.63 %	1	12	12	36
I3LP60	Claudin OS=Sus scrofa GN=CLDN3 PE=3 SV=1 - [I3LP60_PIG]	39.27	11.81 %	3	1	1	3
F1SU52	Uncharacterized protein OS=Sus scrofa GN=LOC100522130 PE=4 SV=2 - [F1SU52_PIG]	465.63	47.60 %	1	11	11	38
F1SU03	Uncharacterized protein OS=Sus scrofa GN=HSPG2 PE=4 SV=2 - [F1SU03_PIG]	37.31	2.16 %	1	2	2	2
F1RW61	Uncharacterized protein OS=Sus scrofa GN=PYURF PE=4 SV=1 - [F1RW61_PIG]	60.08	14.04 %	1	1	1	1
F1RUK8	Rab GDP dissociation inhibitor beta OS=Sus scrofa GN=GDI2 PE=4 SV=1 - [F1RUK8_PIG]	1050.46	62.02 %	4	18	24	124
F1S9F3	Uncharacterized protein OS=Sus scrofa GN=LETM1 PE=4 SV=2 - [F1S9F3_PIG]	651.95	33.70 %	2	18	18	39
F1S9I9	MOSC domain-containing protein 2, mitochondrial OS=Sus scrofa GN=MARC2 PE=4 SV=2 - [F1S9I9_PIG]	147.83	17.26 %	2	5	5	9
F1RZ02	Uncharacterized protein (Fragment) OS=Sus scrofa GN=AP2A2 PE=4 SV=2 - [F1RZ02_PIG]	69.85	2.99 %	2	1	3	7
D4P3C2	Uncharacterized protein OS=Sus scrofa GN=zap PE=2 SV=1 - [D4P3C2_PIG]	40.33	2.80 %	1	2	2	3
I3L5C0	Uncharacterized protein (Fragment) OS=Sus scrofa GN=VAPA PE=4 SV=1 - [I3L5C0_PIG]	74.38	26.70 %	1	3	3	6
F1RSM2	Uncharacterized protein OS=Sus scrofa GN=PSMD12 PE=4 SV=1 - [F1RSM2_PIG]	150.08	10.53 %	1	4	4	11
F1SPJ5	Uncharacterized protein (Fragment) OS=Sus scrofa GN=SARNP PE=4 SV=1 - [F1SPJ5_PIG]	175.85	18.57 %	1	3	3	6
K7ZRK0	IgA heavy chian constant region (Fragment) OS=Sus scrofa GN=IGHA PE=4 SV=1 - [K7ZRK0_PIG]	899.87	78.01 %	1	8	18	439
F1SQ16	Uncharacterized protein OS=Sus scrofa GN=GOLGB1 PE=4 SV=2 - [F1SQ16_PIG]	97.68	1.18 %	1	3	3	3
F1SU18	Uncharacterized protein (Fragment) OS=Sus scrofa GN=FHL2 PE=4 SV=1 - [F1SU18_PIG]	45.48	9.41 %	1	2	2	2
I3L897	Uncharacterized protein OS=Sus scrofa GN=SNW1 PE=4 SV=1 - [I3L897_PIG]	33.12	2.80 %	1	1	1	1
I3LK71	Uncharacterized protein OS=Sus scrofa GN=HNRNPC PE=4 SV=1 - [I3LK71_PIG]	362.38	27.04 %	1	9	9	63
I3LI44	Uncharacterized protein (Fragment) OS=Sus scrofa GN=COTL1 PE=4 SV=1 - [I3LI44_PIG]	461.52	73.72 %	1	11	11	47
K7GSN7	Uncharacterized protein OS=Sus scrofa GN=HEPH PE=4 SV=1 - [K7GSN7_PIG]	125.72	7.77 %	4	5	5	7
F1SDB7	Dimethylaniline monooxygenase [N-oxide-forming] OS=Sus scrofa GN=FMO5 PE=3 SV=1 - [F1SDB7_PIG]	67.84	2.80 %	1	1	1	1
F1RPQ3	Uncharacterized protein OS=Sus scrofa GN=PSMD14 PE=4 SV=2 - [F1RPQ3_PIG]	141.57	13.55 %	1	3	3	6
K9IVR0	Histone-binding protein RBBP4 OS=Sus scrofa GN=RBBP4 PE=2 SV=1 - [K9IVR0_PIG]	202.19	21.18 %	3	4	7	18
Q4W1H6	Cytochrome p450 2A6 (Fragment) OS=Sus scrofa GN=CYP2A6 PE=3 SV=1 - [Q4W1H6_PIG]	31.88	20.00 %	6	1	1	1
F1SGQ6	Uncharacterized protein OS=Sus scrofa GN=RIPK3 PE=4 SV=3 - [F1SGQ6_PIG]	97.07	14.42 %	1	3	3	6
B8XSJ0	Acylglycerol kinase OS=Sus scrofa GN=AGK PE=2 SV=1 - [B8XSJ0_PIG]	23.07	2.14 %	2	1	1	1
F1SSG6	Uncharacterized protein (Fragment) OS=Sus scrofa GN=ANP32B PE=4 SV=2 - [F1SSG6_PIG]	166.02	22.69 %	1	5	6	21
F1RKQ4	Bifunctional ATP-dependent dihydroxyacetone kinase/FAD-AMP lyase (cyclizing) OS=Sus scrofa GN=DAK PE=1 SV=2 - [DHAK_PIG]	1119.64	62.52 %	1	23	23	138
F1SNM7	Uncharacterized protein (Fragment) OS=Sus scrofa GN=AGFG1 PE=4 SV=1 - [F1SNM7_PIG]	23.33	3.98 %	1	1	1	1
Q8SQ67	Cytochrome P450 2B22 OS=Sus scrofa GN=CYP2B22 PE=2 SV=1 - [Q8SQ67_PIG]	84.91	4.87 %	4	2	2	2
I3LC07	Uncharacterized protein OS=Sus scrofa GN=RAB18 PE=3 SV=1 - [I3LC07_PIG]	226.03	33.01 %	1	5	5	10
J9JIL5	Uncharacterized protein (Fragment) OS=Sus scrofa GN=LOC100620367 PE=4 SV=1 - [J9JIL5_PIG]	37.72	32.65 %	2	1	1	1
F1RWP0	Uncharacterized protein OS=Sus scrofa GN=PRPSAP1 PE=4 SV=1 - [F1RWP0_PIG]	40.74	5.19 %	1	1	2	3
F1RGD0	Uncharacterized protein OS=Sus scrofa GN=RIC8A PE=4 SV=1 - [F1RGD0_PIG]	118.7	6.42 %	1	2	3	4
K9IW91	GCN1 general control of amino-acid synthesis 1-like 1 OS=Sus scrofa GN=GCN1L1 PE=2 SV=1 - [K9IW91_PIG]	302.29	5.09 %	2	9	9	11
F1SCC7	Uncharacterized protein OS=Sus scrofa GN=LOC100156325 PE=3 SV=1 - [F1SCC7_PIG]	61.46	5.98 %	2	1	3	4
L7UVK8	MHC class I alpha chain (Fragment) OS=Sus scrofa GN=SLA-2 PE=3 SV=1 - [L7UVK8_PIG]	224.61	41.44 %	2	1	6	24
P00339	L-lactate dehydrogenase A chain OS=Sus scrofa GN=LDHA PE=1 SV=3 - [LDHA_PIG]	844.02	75.90 %	8	19	21	191
F1RG77	Uncharacterized protein OS=Sus scrofa GN=RNF40 PE=4 SV=1 - [F1RG77_PIG]	37.76	1.40 %	1	1	2	2
F1S698	Uncharacterized protein OS=Sus scrofa GN=TOR1AIP1 PE=4 SV=2 - [F1S698_PIG]	25.48	6.60 %	2	1	1	1
Q6SZ80	CD45 antigen isoform 6 (Fragment) OS=Sus scrofa GN=CD45 PE=2 SV=1 - [Q6SZ80_PIG]	47.13	3.96 %	7	2	2	2
F1RKX9	Uncharacterized protein OS=Sus scrofa GN=CRKL PE=4 SV=1 - [F1RKX9_PIG]	54.07	6.93 %	1	2	2	3
F1S8P6	Uncharacterized protein OS=Sus scrofa GN=MFSD10 PE=4 SV=2 - [F1S8P6_PIG]	62.13	3.29 %	1	1	1	1
Q5MIZ9	Multi-drug resistance protein 1 (Fragment) OS=Sus scrofa GN=ABCB1 PE=2 SV=1 - [Q5MIZ9_PIG]	220.13	9.12 %	10	6	6	9
K7GMN8	Pyruvate dehydrogenase E1 component subunit alpha, somatic form, mitochondrial OS=Sus scrofa GN=PDHA1 PE=4 SV=1 - [K7GMN8_PIG]	201.92	16.71 %	8	7	7	20
F1SBT6	Uncharacterized protein OS=Sus scrofa GN=KHSRP PE=4 SV=2 - [F1SBT6_PIG]	399.59	19.14 %	1	9	10	32
F1SEV8	Uncharacterized protein OS=Sus scrofa GN=LOC100737048 PE=3 SV=2 - [F1SEV8_PIG]	313.08	19.16 %	3	8	8	24
K7ZJP7	IgM heavy chain constant region (Fragment) OS=Sus scrofa GN=IGHM PE=4 SV=1 - [K7ZJP7_PIG]	1012.24	64.84 %	2	20	20	309
B5APU8	Actin related protein 2/3 complex subunit 3 OS=Sus scrofa GN=ARPC3 PE=2 SV=1 - [B5APU8_PIG]	133.08	22.47 %	1	4	4	8
F1S6Q7	ATP synthase subunit delta, mitochondrial OS=Sus scrofa GN=ATP5D PE=3 SV=1 - [F1S6Q7_PIG]	154.97	13.69 %	1	2	2	30
A7YB26	Peroxisomal enoyl coenzyme A hydratase 1 (Fragment) OS=Sus scrofa GN=ECH1 PE=2 SV=1 - [A7YB26_PIG]	158.02	24.62 %	5	5	5	18
Q29583	Glutathione transferase mu (Fragment) OS=Sus scrofa PE=2 SV=1 - [Q29583_PIG]	187.3	32.80 %	1	3	5	34
Q2YHQ3	Filamin-A (Fragment) OS=Sus scrofa GN=FLNA PE=1 SV=1 - [Q2YHQ3_PIG]	58.15	16.77 %	1	2	2	3
A5GFU6	GNAS complex locus OS=Sus scrofa GN=GNAS PE=4 SV=1 - [A5GFU6_PIG]	56.19	7.12 %	13	1	2	8
F1S5L7	Uncharacterized protein OS=Sus scrofa GN=PDCD4 PE=4 SV=2 - [F1S5L7_PIG]	165.28	13.19 %	1	5	5	9
F1RS89	Uncharacterized protein OS=Sus scrofa PE=4 SV=2 - [F1RS89_PIG]	26.84	1.41 %	1	1	1	2
Q8HZQ4	Thioredoxin reductase (Fragment) OS=Sus scrofa GN=TrxR1 PE=2 SV=1 - [Q8HZQ4_PIG]	266.21	22.29 %	3	6	7	20
F1SR60	Uncharacterized protein OS=Sus scrofa PE=3 SV=2 - [F1SR60_PIG]	25.26	4.87 %	2	1	1	2
F1S827	Uncharacterized protein OS=Sus scrofa GN=SERBP1 PE=4 SV=2 - [F1S827_PIG]	343.17	26.78 %	1	10	10	37
L8B0S2	IgG heavy chain OS=Sus scrofa GN=IGHG PE=2 SV=1 - [L8B0S2_PIG]	232.06	19.40 %	2	2	7	63
F1SUV1	Uncharacterized protein OS=Sus scrofa GN=STARD10 PE=4 SV=1 - [F1SUV1_PIG]	46.31	4.12 %	1	1	1	2
Q8MJ14	Glutathione peroxidase 1 OS=Sus scrofa GN=GPX1 PE=2 SV=2 - [GPX1_PIG]	149.33	32.04 %	1	3	5	5
F1S924	Uncharacterized protein OS=Sus scrofa GN=CCDC124 PE=4 SV=1 - [F1S924_PIG]	38.24	5.83 %	1	1	1	1
A8U4R4	Transketolase OS=Sus scrofa GN=tkt PE=2 SV=1 - [A8U4R4_PIG]	994.24	49.28 %	2	24	24	120
F1STS3	Ribosomal protein S6 kinase OS=Sus scrofa GN=RPS6KA1 PE=3 SV=2 - [F1STS3_PIG]	153.71	11.56 %	11	4	6	9
F1SKC4	Uncharacterized protein (Fragment) OS=Sus scrofa GN=GYG1 PE=4 SV=2 - [F1SKC4_PIG]	66.11	7.25 %	1	2	2	4
F1RRZ3	Uncharacterized protein OS=Sus scrofa PE=4 SV=2 - [F1RRZ3_PIG]	28.09	2.06 %	1	1	1	1
I3LCN6	Uncharacterized protein OS=Sus scrofa GN=PURA PE=4 SV=1 - [I3LCN6_PIG]	82.42	13.66 %	1	4	4	5
D0G781	Acyl carrier protein OS=Sus scrofa GN=NDUFAB1 PE=2 SV=1 - [D0G781_PIG]	97.49	13.46 %	2	3	3	13
Q4FAT7	Beta-glucuronidase OS=Sus scrofa GN=GUSB PE=3 SV=1 - [BGLR_PIG]	137.49	7.82 %	1	4	4	6
F1RJ74	Uncharacterized protein OS=Sus scrofa GN=SUGT1 PE=4 SV=1 - [F1RJ74_PIG]	78.07	16.81 %	1	4	4	6
I3LVR9	Uncharacterized protein OS=Sus scrofa GN=CMPK2 PE=4 SV=1 - [I3LVR9_PIG]	142.78	18.48 %	3	5	5	6
Q29376	Calmodulin (Fragment) OS=Sus scrofa PE=2 SV=1 - [Q29376_PIG]	217.4	54.17 %	2	1	6	83
I3LDC2	Uncharacterized protein OS=Sus scrofa GN=REM1 PE=4 SV=1 - [I3LDC2_PIG]	20.5	7.59 %	3	1	1	8
F1SN95	Uncharacterized protein OS=Sus scrofa GN=NUP155 PE=4 SV=2 - [F1SN95_PIG]	26.79	2.05 %	1	1	1	1
F1S3P8	Uncharacterized protein OS=Sus scrofa GN=STX7 PE=3 SV=1 - [F1S3P8_PIG]	30.94	4.98 %	1	1	1	1
F1SGD2	Uncharacterized protein OS=Sus scrofa GN=PKP2 PE=4 SV=2 - [F1SGD2_PIG]	97.63	5.78 %	1	3	3	4
F1SKH6	Uncharacterized protein (Fragment) OS=Sus scrofa GN=LOC100520306 PE=4 SV=2 - [F1SKH6_PIG]	60	5.98 %	5	1	2	2
F1S3R5	Uncharacterized protein OS=Sus scrofa GN=HBS1L PE=4 SV=2 - [F1S3R5_PIG]	47.97	5.25 %	1	2	2	2
F1SRU8	Uncharacterized protein OS=Sus scrofa GN=TMEM30B PE=4 SV=2 - [F1SRU8_PIG]	48.86	7.65 %	1	2	2	3
F1SGQ0	Uncharacterized protein OS=Sus scrofa GN=DHRS1 PE=4 SV=1 - [F1SGQ0_PIG]	375.05	39.62 %	1	9	9	26
I3L7S7	Uncharacterized protein OS=Sus scrofa GN=LOC100621383 PE=4 SV=1 - [I3L7S7_PIG]	66.89	7.64 %	2	2	2	6
Q5PYH3	GTP-binding protein SAR1b OS=Sus scrofa GN=SAR1B PE=2 SV=1 - [SAR1B_PIG]	201.51	39.39 %	3	4	7	21
F1SQW8	Uncharacterized protein OS=Sus scrofa GN=ARHGDIB PE=4 SV=2 - [F1SQW8_PIG]	233.92	51.00 %	3	7	7	38
F1RLQ9	Uncharacterized protein (Fragment) OS=Sus scrofa PE=4 SV=2 - [F1RLQ9_PIG]	93.7	4.61 %	2	4	4	5
I3LR85	Protein kinase C delta type OS=Sus scrofa GN=PRKCD PE=3 SV=1 - [I3LR85_PIG]	291.92	13.78 %	4	7	8	13
L8B180	IgG heavy chain OS=Sus scrofa GN=IGHG PE=2 SV=1 - [L8B180_PIG]	450.99	28.02 %	4	1	9	145
F1SMJ9	Uncharacterized protein (Fragment) OS=Sus scrofa GN=ATP6V1G1 PE=4 SV=2 - [F1SMJ9_PIG]	45.22	12.22 %	1	1	1	4
F1RX91	Uncharacterized protein OS=Sus scrofa GN=RWDD1 PE=4 SV=1 - [F1RX91_PIG]	39.79	3.70 %	1	1	1	1
F1RGC0	Uncharacterized protein (Fragment) OS=Sus scrofa GN=LOC100517228 PE=3 SV=2 - [F1RGC0_PIG]	90.25	20.27 %	2	3	3	8
A7YB29	Vitronectin (Fragment) OS=Sus scrofa PE=2 SV=1 - [A7YB29_PIG]	81.53	14.69 %	7	3	3	4
F2Z5J4	ATPase ASNA1 OS=Sus scrofa GN=ASNA1 PE=3 SV=1 - [F2Z5J4_PIG]	80.14	5.46 %	1	2	2	2
F1SJH8	Uncharacterized protein (Fragment) OS=Sus scrofa GN=LOC100737148 PE=3 SV=1 - [F1SJH8_PIG]	57.02	10.24 %	2	2	2	2
F1RGP5	Uncharacterized protein OS=Sus scrofa GN=SHC1 PE=4 SV=2 - [F1RGP5_PIG]	67.76	5.49 %	2	1	1	1
F1SK95	Uncharacterized protein OS=Sus scrofa GN=CPOX PE=4 SV=2 - [F1SK95_PIG]	204.42	20.63 %	1	7	7	12
K9J4P1	Endoplasmic reticulum aminopeptidase 2 OS=Sus scrofa GN=ERAP2 PE=2 SV=1 - [K9J4P1_PIG]	104.32	7.47 %	3	7	7	7
F1RUQ0	Uncharacterized protein OS=Sus scrofa GN=IGJ PE=4 SV=1 - [F1RUQ0_PIG]	163.93	37.97 %	1	3	3	15
F1SAE9	Uncharacterized protein (Fragment) OS=Sus scrofa GN=LAMB1 PE=4 SV=2 - [F1SAE9_PIG]	51.42	2.50 %	1	3	3	4
F1SFI5	Uncharacterized protein OS=Sus scrofa GN=HRG PE=4 SV=2 - [F1SFI5_PIG]	227.43	12.48 %	1	7	7	20
P80272	Non-histone chromosomal protein HMG-17 OS=Sus scrofa GN=HMGN2 PE=1 SV=2 - [HMGN2_PIG]	46.92	27.78 %	1	2	2	3
F1SA66	Mitochondrial import inner membrane translocase subunit TIM44 OS=Sus scrofa GN=TIMM44 PE=3 SV=1 - [F1SA66_PIG]	78.65	10.79 %	1	4	4	5
Q2VTP6	Peptidyl-prolyl cis-trans isomerase OS=Sus scrofa GN=FKBP1A PE=4 SV=1 - [Q2VTP6_PIG]	132.74	54.63 %	1	3	3	9
F1SRY3	Villin-1 OS=Sus scrofa GN=VIL1 PE=4 SV=1 - [F1SRY3_PIG]	1698.4	55.62 %	2	2	37	377
F1SB63	T-complex protein 1 subunit alpha OS=Sus scrofa GN=TCP1 PE=3 SV=1 - [F1SB63_PIG]	555.36	42.81 %	1	17	17	51
A7XP04	MHC class II antigen OS=Sus scrofa GN=SLA-DRB1 PE=2 SV=1 - [A7XP04_PIG]	73.44	13.91 %	22	1	3	3
F1S193	Uncharacterized protein OS=Sus scrofa GN=NIT1 PE=4 SV=2 - [F1S193_PIG]	79.79	12.50 %	2	3	3	5
L8B0R9	IgG heavy chain OS=Sus scrofa GN=IGHG PE=2 SV=1 - [L8B0R9_PIG]	462.92	35.16 %	2	2	10	122
F1RRP8	Uncharacterized protein OS=Sus scrofa GN=TMEM65 PE=4 SV=1 - [F1RRP8_PIG]	47.81	11.06 %	1	2	2	3
F1S4Y7	Adenosylhomocysteinase (Fragment) OS=Sus scrofa GN=AHCY PE=3 SV=1 - [F1S4Y7_PIG]	247.58	22.70 %	3	7	9	20
F1ST98	Uncharacterized protein OS=Sus scrofa GN=CBX3 PE=4 SV=2 - [F1ST98_PIG]	249.53	55.19 %	1	6	7	20
F1RJ93	Uncharacterized protein (Fragment) OS=Sus scrofa GN=TAGLN2 PE=4 SV=1 - [F1RJ93_PIG]	494.2	67.79 %	2	11	11	63
I3LLW7	Uncharacterized protein (Fragment) OS=Sus scrofa GN=NOMO1 PE=4 SV=1 - [I3LLW7_PIG]	114.57	11.35 %	1	5	5	5
M3VHA2	C-terminal binding protein 1 tv2 OS=Sus scrofa GN=CTBP1 PE=2 SV=1 - [M3VHA2_PIG]	64.85	8.60 %	1	2	2	3
F1S9K3	Uncharacterized protein OS=Sus scrofa GN=BPNT1 PE=4 SV=1 - [F1S9K3_PIG]	585.83	70.45 %	1	16	16	40
Q6UV40	Fructose-bisphosphate aldolase A (Fragment) OS=Sus scrofa GN=ALDOA PE=4 SV=1 - [Q6UV40_PIG]	145.04	56.88 %	1	1	4	29
F1S0A2	Peptidyl-prolyl cis-trans isomerase OS=Sus scrofa GN=LOC100737887 PE=3 SV=1 - [F1S0A2_PIG]	224.02	35.23 %	3	1	7	53
I3LK21	Uncharacterized protein OS=Sus scrofa GN=LOC100517377 PE=4 SV=1 - [I3LK21_PIG]	152.22	8.95 %	3	2	3	7
F1SPG2	Dolichyl-diphosphooligosaccharide--protein glycosyltransferase subunit 1 OS=Sus scrofa GN=RPN1 PE=4 SV=1 - [F1SPG2_PIG]	694.7	42.11 %	2	21	21	75
I3LRN0	Uncharacterized protein OS=Sus scrofa GN=DTX3L PE=4 SV=1 - [I3LRN0_PIG]	36.59	1.70 %	2	1	1	1
I3LCI0	Uncharacterized protein OS=Sus scrofa GN=LOC100525869 PE=4 SV=1 - [I3LCI0_PIG]	157.85	24.83 %	2	5	5	12
A4UTN7	Heat shock 105kDa/110kDa protein 1 OS=Sus scrofa GN=Hsph1 PE=2 SV=1 - [A4UTN7_PIG]	534.3	23.75 %	3	15	16	28
F1S8V9	Uncharacterized protein OS=Sus scrofa GN=ABCC2 PE=3 SV=1 - [F1S8V9_PIG]	84.58	3.50 %	2	3	3	7
F1RGG8	Uncharacterized protein OS=Sus scrofa GN=MZB1 PE=4 SV=1 - [F1RGG8_PIG]	239	34.57 %	1	5	5	19
F1SL74	Serine hydroxymethyltransferase OS=Sus scrofa GN=LOC100514459 PE=3 SV=1 - [F1SL74_PIG]	258.98	17.46 %	2	6	7	9
A7J0B0	Acyl-coenzyme A oxidase OS=Sus scrofa GN=ACOX1 PE=2 SV=1 - [A7J0B0_PIG]	371.62	26.78 %	3	2	11	28
I3LBF6	Uncharacterized protein OS=Sus scrofa PE=4 SV=1 - [I3LBF6_PIG]	141.61	18.04 %	1	1	4	18
F1SMX5	Uncharacterized protein OS=Sus scrofa GN=CAB39 PE=4 SV=1 - [F1SMX5_PIG]	151.74	10.85 %	2	4	4	4
Q9N2H7	Poly-Ig receptor OS=Sus scrofa PE=2 SV=1 - [Q9N2H7_PIG]	717.42	33.25 %	4	19	19	64
F1RFI2	Uncharacterized protein OS=Sus scrofa GN=AP1B1 PE=4 SV=2 - [F1RFI2_PIG]	407.09	15.10 %	2	6	12	37
F1SSG1	Uncharacterized protein OS=Sus scrofa GN=YKT6 PE=4 SV=1 - [F1SSG1_PIG]	30.64	4.04 %	1	1	1	2
F1SQN1	T-complex protein 1 subunit delta OS=Sus scrofa GN=CCT4 PE=3 SV=1 - [F1SQN1_PIG]	632.14	42.49 %	1	16	17	50
I3LEQ7	Uncharacterized protein OS=Sus scrofa GN=STRAP PE=4 SV=1 - [I3LEQ7_PIG]	127.53	16.57 %	2	5	5	10
F1SL99	Uncharacterized protein OS=Sus scrofa GN=PTGES3 PE=4 SV=3 - [F1SL99_PIG]	149.66	40.63 %	1	5	5	19
F1SA98	Uncharacterized protein (Fragment) OS=Sus scrofa GN=YWHAQ PE=3 SV=2 - [F1SA98_PIG]	553.46	51.17 %	3	10	14	80
M3TYR7	Nicotinate phosphoribosyltransferase domain containing 1 OS=Sus scrofa GN=NAPRT1 PE=2 SV=1 - [M3TYR7_PIG]	717.25	54.46 %	3	18	18	55
F1RT87	Uncharacterized protein OS=Sus scrofa PE=4 SV=2 - [F1RT87_PIG]	97.32	27.66 %	1	1	2	7
F1RWW4	Uncharacterized protein OS=Sus scrofa GN=PDLIM5 PE=4 SV=2 - [F1RWW4_PIG]	118.67	7.22 %	1	4	4	9
F1RJI7	Cytochrome c oxidase subunit 6A, mitochondrial OS=Sus scrofa GN=COX6A1 PE=3 SV=1 - [F1RJI7_PIG]	51.57	19.27 %	1	1	1	14
F1SPR4	Mannose-1-phosphate guanyltransferase beta OS=Sus scrofa GN=GMPPB PE=4 SV=1 - [F1SPR4_PIG]	101	8.33 %	2	3	3	10
I3LSY1	Uncharacterized protein OS=Sus scrofa GN=MRPL12 PE=4 SV=1 - [I3LSY1_PIG]	140.68	46.43 %	1	3	3	11
I3LPD2	Uncharacterized protein (Fragment) OS=Sus scrofa GN=MST4 PE=4 SV=1 - [I3LPD2_PIG]	118.04	10.95 %	3	1	3	7
F1RG66	Uncharacterized protein (Fragment) OS=Sus scrofa GN=PITPNB PE=4 SV=2 - [F1RG66_PIG]	248.59	31.99 %	3	5	7	11
F1SPF8	Uncharacterized protein OS=Sus scrofa GN=DNAJB8 PE=4 SV=1 - [F1SPF8_PIG]	41.79	4.33 %	2	1	1	3
F1SDD5	Uncharacterized protein OS=Sus scrofa GN=PDZK1 PE=4 SV=2 - [F1SDD5_PIG]	410.87	37.12 %	2	15	15	39
F1SIF8	Uncharacterized protein (Fragment) OS=Sus scrofa GN=NUP160 PE=4 SV=2 - [F1SIF8_PIG]	57.92	3.89 %	2	2	3	3
A5PEZ4	Superkiller viralicidic activity 2-like (S. cerevisiae) OS=Sus scrofa GN=SKIV2L PE=4 SV=1 - [A5PEZ4_PIG]	21.97	1.12 %	3	1	1	1
P67937	Tropomyosin alpha-4 chain OS=Sus scrofa GN=TPM4 PE=2 SV=3 - [TPM4_PIG]	556.62	50.81 %	5	6	15	63
F1S2X3	Uncharacterized protein (Fragment) OS=Sus scrofa GN=LOC100512509 PE=3 SV=2 - [F1S2X3_PIG]	150.28	19.28 %	1	4	4	6
O46560	Pyridoxal kinase OS=Sus scrofa GN=PDXK PE=1 SV=1 - [PDXK_PIG]	153.31	18.63 %	2	4	4	9
D0G6R9	CCHC-type zinc finger, nucleic acid binding protein (Fragment) OS=Sus scrofa GN=CNBP PE=2 SV=1 - [D0G6R9_PIG]	75.63	21.17 %	1	2	2	6
F1S3H3	Uncharacterized protein OS=Sus scrofa GN=ENTPD5 PE=3 SV=1 - [F1S3H3_PIG]	239.78	22.69 %	1	7	7	24
M3VH68	Elongation factor Tu GTP binding domain containing 1 tv1 OS=Sus scrofa GN=EFTUD1 PE=2 SV=1 - [M3VH68_PIG]	80.73	5.71 %	3	3	3	4
F1SAD9	Uncharacterized protein OS=Sus scrofa GN=PDIA4 PE=3 SV=1 - [F1SAD9_PIG]	1337.32	52.79 %	2	37	38	307
I3LJW3	Uncharacterized protein OS=Sus scrofa GN=GDPD1 PE=4 SV=1 - [I3LJW3_PIG]	74.78	10.19 %	1	2	2	3
F1SMW4	Uncharacterized protein (Fragment) OS=Sus scrofa GN=VPS4B PE=4 SV=2 - [F1SMW4_PIG]	157.48	12.47 %	2	3	5	12
F1SJJ5	60S ribosomal protein L4 OS=Sus scrofa GN=RPL4 PE=4 SV=2 - [F1SJJ5_PIG]	68.08	11.03 %	2	3	3	3
F2Z522	Uncharacterized protein OS=Sus scrofa GN=LOC100514795 PE=3 SV=1 - [F2Z522_PIG]	207.9	30.77 %	1	7	7	21
F2Z558	Uncharacterized protein (Fragment) OS=Sus scrofa GN=YWHAZ PE=3 SV=2 - [F2Z558_PIG]	843.91	66.94 %	4	13	17	217
I3LRW8	Serine/arginine-rich-splicing factor 2 (Fragment) OS=Sus scrofa GN=SRSF2 PE=4 SV=1 - [I3LRW8_PIG]	121.49	16.49 %	2	3	3	21
F1RP44	Uncharacterized protein (Fragment) OS=Sus scrofa GN=IPO5 PE=4 SV=1 - [F1RP44_PIG]	267.89	12.65 %	1	8	8	11
I3LKD2	Uncharacterized protein OS=Sus scrofa GN=FAM162A PE=4 SV=1 - [I3LKD2_PIG]	61.1	11.61 %	1	2	2	2
F1SII4	Uncharacterized protein OS=Sus scrofa GN=GARS PE=4 SV=1 - [F1SII4_PIG]	160.46	9.03 %	1	6	6	11
F1SHF4	Uncharacterized protein OS=Sus scrofa GN=SCFD1 PE=4 SV=2 - [F1SHF4_PIG]	187.29	23.27 %	1	7	7	10
F1SNA8	Uncharacterized protein OS=Sus scrofa GN=HSDL2 PE=4 SV=1 - [F1SNA8_PIG]	324.46	24.16 %	3	8	8	23
F1SKF1	Uncharacterized protein (Fragment) OS=Sus scrofa GN=PLS1 PE=4 SV=2 - [F1SKF1_PIG]	732.82	45.01 %	2	16	19	115
A7TX82	COP9 constitutive photomorphogenic-like subunit 2 OS=Sus scrofa GN=COPS2 PE=2 SV=1 - [A7TX82_PIG]	91.99	7.45 %	1	2	2	2
I3LRH2	Uncharacterized protein OS=Sus scrofa GN=LOC100519984 PE=4 SV=1 - [I3LRH2_PIG]	1021.32	34.67 %	2	29	29	114
K9J6K1	Tapasin OS=Sus scrofa GN=TAPBP PE=2 SV=1 - [K9J6K1_PIG]	224.59	24.67 %	2	6	6	36
F1RZA1	Uncharacterized protein (Fragment) OS=Sus scrofa GN=LOC100157017 PE=3 SV=2 - [F1RZA1_PIG]	147.44	20.06 %	1	5	5	11
P02554	Tubulin beta chain OS=Sus scrofa PE=1 SV=1 - [TBB_PIG]	1050.04	59.10 %	4	1	20	327
F1SLI6	Uncharacterized protein OS=Sus scrofa GN=SMARCC1 PE=4 SV=2 - [F1SLI6_PIG]	46.53	1.86 %	1	1	1	1
F1RQM2	Phosphoacetylglucosamine mutase OS=Sus scrofa GN=PGM3 PE=2 SV=2 - [F1RQM2_PIG]	103.5	5.72 %	2	3	3	6
P81140	Glutaryl-CoA dehydrogenase, mitochondrial (Fragment) OS=Sus scrofa GN=GCDH PE=1 SV=1 - [GCDH_PIG]	106.41	8.58 %	3	2	3	4
K7GPE1	Aurora kinase B (Fragment) OS=Sus scrofa GN=AIM1 PE=4 SV=1 - [K7GPE1_PIG]	42.8	2.95 %	3	1	1	1
K9J4P3	UDP-glucose glycoprotein glucosyltransferase 1 OS=Sus scrofa GN=UGGT1 PE=2 SV=1 - [K9J4P3_PIG]	444.29	12.72 %	3	14	14	31
F2Z5Q3	Uncharacterized protein OS=Sus scrofa GN=COPS7A PE=4 SV=1 - [F2Z5Q3_PIG]	27.82	4.36 %	2	1	1	1
F1SMN1	Uncharacterized protein (Fragment) OS=Sus scrofa GN=CALU PE=4 SV=2 - [F1SMN1_PIG]	163.94	16.67 %	2	4	4	8
I3LH70	Uncharacterized protein OS=Sus scrofa PE=4 SV=1 - [I3LH70_PIG]	25.86	3.34 %	1	1	1	1
B6CVD7	ERO1-like protein alpha OS=Sus scrofa GN=ERO1L PE=2 SV=1 - [ERO1A_PIG]	129.61	12.82 %	1	4	4	6
F1RHC7	Uncharacterized protein OS=Sus scrofa GN=SEC24A PE=4 SV=2 - [F1RHC7_PIG]	166.64	5.86 %	1	5	5	8
I3LCJ2	Uncharacterized protein OS=Sus scrofa GN=LOC100519387 PE=4 SV=1 - [I3LCJ2_PIG]	84.51	16.39 %	2	2	3	7
F1RQS2	Uncharacterized protein OS=Sus scrofa GN=CLIC5 PE=4 SV=1 - [F1RQS2_PIG]	334.21	45.24 %	3	9	9	22
F1RGI7	Uncharacterized protein OS=Sus scrofa GN=MATR3 PE=4 SV=2 - [F1RGI7_PIG]	370.15	13.78 %	1	8	8	23
K7GNF5	Uncharacterized protein (Fragment) OS=Sus scrofa GN=SDC1 PE=4 SV=1 - [K7GNF5_PIG]	35.51	5.86 %	3	1	1	2
A5GFQ9	Protein phosphatase 2, regulatory subunit B (B56), delta isoform OS=Sus scrofa GN=PPP2R5D PE=4 SV=1 - [A5GFQ9_PIG]	67.34	6.81 %	1	1	3	4
I3LQS3	Uncharacterized protein OS=Sus scrofa PE=4 SV=1 - [I3LQS3_PIG]	22.29	1.72 %	3	1	1	1
F1RKK5	Uncharacterized protein OS=Sus scrofa GN=LOC100515883 PE=4 SV=2 - [F1RKK5_PIG]	111.34	6.89 %	1	2	2	4
F1RRB3	Uncharacterized protein (Fragment) OS=Sus scrofa GN=XYLB PE=4 SV=1 - [F1RRB3_PIG]	64.92	8.53 %	1	3	3	4
I3L9C8	Uncharacterized protein OS=Sus scrofa GN=ILK PE=4 SV=1 - [I3L9C8_PIG]	74.27	3.54 %	1	2	2	3
F1RX84	Uncharacterized protein OS=Sus scrofa GN=PROSC PE=3 SV=1 - [F1RX84_PIG]	57.46	8.73 %	1	2	2	4
F1SM17	Uncharacterized protein OS=Sus scrofa GN=LOC100152603 PE=3 SV=2 - [F1SM17_PIG]	807.09	46.63 %	4	5	20	137
I3LS60	Uncharacterized protein OS=Sus scrofa GN=CARKD PE=3 SV=1 - [I3LS60_PIG]	312.9	35.45 %	4	8	8	16
F1SP56	Uncharacterized protein OS=Sus scrofa GN=NIPSNAP3A PE=4 SV=2 - [F1SP56_PIG]	83.01	24.70 %	1	4	4	7
F1STR9	Uncharacterized protein OS=Sus scrofa GN=SFN PE=3 SV=1 - [F1STR9_PIG]	190.5	21.37 %	2	2	5	28
P79382	Microsomal glutathione S-transferase 1 OS=Sus scrofa GN=MGST1 PE=2 SV=3 - [MGST1_PIG]	116.41	14.19 %	1	3	3	17
F1RH94	Uncharacterized protein (Fragment) OS=Sus scrofa GN=HNRNPA0 PE=4 SV=2 - [F1RH94_PIG]	106.26	13.97 %	3	2	4	14
P19619	Annexin A1 OS=Sus scrofa GN=ANXA1 PE=1 SV=3 - [ANXA1_PIG]	344.02	27.46 %	1	1	7	21
F1SE85	Uncharacterized protein (Fragment) OS=Sus scrofa GN=BAG1 PE=4 SV=1 - [F1SE85_PIG]	40.37	7.14 %	1	2	2	2
F1S253	Uncharacterized protein OS=Sus scrofa GN=GPA33 PE=4 SV=1 - [F1S253_PIG]	283.24	26.77 %	1	7	7	43
Q8MI72	Complement regulator factor H OS=Sus scrofa GN=FH PE=2 SV=1 - [Q8MI72_PIG]	194.59	9.72 %	3	8	8	16
P04175	NADPH--cytochrome P450 reductase OS=Sus scrofa GN=POR PE=1 SV=2 - [NCPR_PIG]	619.58	32.30 %	2	16	16	40
F1SB60	Superoxide dismutase OS=Sus scrofa GN=SOD2 PE=3 SV=1 - [F1SB60_PIG]	329.45	55.41 %	5	10	10	41
F1RNX2	Programmed cell death protein 5 OS=Sus scrofa GN=PDCD5 PE=2 SV=1 - [F1RNX2_PIG]	44.67	9.60 %	2	1	1	3
P28491	Calreticulin OS=Sus scrofa GN=CALR PE=1 SV=3 - [CALR_PIG]	789	63.07 %	2	23	23	222
B2ZF47	Mitochondrial aldehyde dehydrogenase 2 OS=Sus scrofa GN=ALDH2 PE=2 SV=1 - [B2ZF47_PIG]	808.72	49.71 %	3	16	18	141
F1SMV2	Uncharacterized protein (Fragment) OS=Sus scrofa GN=PDE6D PE=4 SV=2 - [F1SMV2_PIG]	21.33	12.67 %	1	1	1	1
I3LI05	Uncharacterized protein OS=Sus scrofa GN=SRRT PE=4 SV=1 - [I3LI05_PIG]	127.39	5.25 %	1	5	5	8
I3L7L5	Uncharacterized protein (Fragment) OS=Sus scrofa PE=4 SV=1 - [I3L7L5_PIG]	174.52	43.02 %	1	1	6	20
M1VEG8	UDP-glucuronosyltransferase 1A1 OS=Sus scrofa PE=2 SV=1 - [M1VEG8_PIG]	594.95	32.08 %	3	5	13	109
F1S4V0	Uncharacterized protein (Fragment) OS=Sus scrofa GN=COX7A2L PE=4 SV=2 - [F1S4V0_PIG]	55.04	19.30 %	1	2	2	5
F1SSA6	Uncharacterized protein (Fragment) OS=Sus scrofa GN=MYH10 PE=4 SV=2 - [F1SSA6_PIG]	620.97	8.58 %	5	1	16	97
F1S1A9	Uncharacterized protein OS=Sus scrofa GN=APOA2 PE=4 SV=1 - [F1S1A9_PIG]	43.02	17.00 %	1	2	2	2
F1SES5	Uncharacterized protein OS=Sus scrofa GN=ASAH1 PE=4 SV=2 - [F1SES5_PIG]	84.78	8.61 %	1	3	3	3
A5A8W8	Complement component 4A OS=Sus scrofa GN=C4A PE=4 SV=1 - [A5A8W8_PIG]	352.42	9.94 %	4	10	10	17
F1RY44	Uncharacterized protein (Fragment) OS=Sus scrofa GN=CDH17 PE=4 SV=2 - [F1RY44_PIG]	664.29	35.05 %	1	21	21	66
F2Z5W4	Uncharacterized protein (Fragment) OS=Sus scrofa GN=LOC100737162 PE=4 SV=2 - [F2Z5W4_PIG]	22.82	15.79 %	1	1	1	1
Q8HXL4	Cytoskeleton-associated protein 1 OS=Sus scrofa GN=CKAP1 PE=4 SV=1 - [Q8HXL4_PIG]	109.35	16.80 %	1	3	3	6
F1RYL3	Uncharacterized protein OS=Sus scrofa GN=NCKAP1 PE=4 SV=2 - [F1RYL3_PIG]	34.54	1.33 %	1	1	1	1
Q0MVN8	Quinone oxidoreductase OS=Sus scrofa GN=CRYZ PE=2 SV=1 - [QOR_PIG]	186.41	23.10 %	2	6	6	19
I3LGS1	Uncharacterized protein (Fragment) OS=Sus scrofa GN=TDRD1 PE=4 SV=1 - [I3LGS1_PIG]	23.52	0.89 %	1	1	1	1
F1RRN1	Uncharacterized protein OS=Sus scrofa GN=KLC4 PE=4 SV=2 - [F1RRN1_PIG]	100.7	7.79 %	1	3	3	3
I3LVL9	Uncharacterized protein (Fragment) OS=Sus scrofa GN=PUF60 PE=4 SV=1 - [I3LVL9_PIG]	179.07	20.20 %	1	6	6	9
Q0QVW7	Visfatin isoform 2 OS=Sus scrofa PE=2 SV=1 - [Q0QVW7_PIG]	41.17	7.94 %	3	2	2	2
F1STR1	Uncharacterized protein OS=Sus scrofa GN=CTSC PE=3 SV=1 - [F1STR1_PIG]	121.53	12.96 %	1	5	5	10
F2Z5G5	Uncharacterized protein OS=Sus scrofa GN=ACTR1A PE=3 SV=1 - [F2Z5G5_PIG]	352.53	34.04 %	2	8	9	24
I3LQ83	Uncharacterized protein (Fragment) OS=Sus scrofa GN=LOC100736944 PE=4 SV=1 - [I3LQ83_PIG]	89.67	5.51 %	4	3	3	3
Q865A4	Double stranded RNA-dependent protein kinase OS=Sus scrofa GN=PKR PE=2 SV=1 - [Q865A4_PIG]	152.94	15.83 %	2	6	6	10
F2Z5V1	Uncharacterized protein OS=Sus scrofa GN=TMA7 PE=4 SV=1 - [F2Z5V1_PIG]	26.47	14.06 %	1	1	1	1
F1SKI0	Myosin-11 (Fragment) OS=Sus scrofa GN=MYH11 PE=4 SV=2 - [F1SKI0_PIG]	327.68	13.79 %	1	3	9	28
I3LSD1	Sorting nexin (Fragment) OS=Sus scrofa GN=SNX9 PE=3 SV=1 - [I3LSD1_PIG]	151.42	8.31 %	1	4	4	5
A5PF00	B-factor, properdin OS=Sus scrofa GN=BF PE=3 SV=1 - [A5PF00_PIG]	761.79	34.64 %	6	21	21	67
I3LF36	Uncharacterized protein OS=Sus scrofa GN=SAP18 PE=4 SV=1 - [I3LF36_PIG]	57.31	17.65 %	1	3	3	4
F1RXG4	Uncharacterized protein OS=Sus scrofa GN=LOC100520330 PE=3 SV=2 - [F1RXG4_PIG]	1780.77	81.29 %	7	32	35	611
I3LE98	Uncharacterized protein OS=Sus scrofa GN=NFU1 PE=4 SV=1 - [I3LE98_PIG]	41.99	33.77 %	1	2	2	2
K9IWI4	Talin-1 OS=Sus scrofa GN=TLN1 PE=2 SV=1 - [K9IWI4_PIG]	2408.54	39.08 %	3	62	62	148
A5A8V8	LSM2 homolog, U6 small nuclear RNA associated (S. cerevisiae) OS=Sus scrofa GN=LSM2 PE=4 SV=1 - [A5A8V8_PIG]	109.2	35.79 %	2	3	3	12
P62936	Peptidyl-prolyl cis-trans isomerase A OS=Sus scrofa GN=PPIA PE=1 SV=2 - [PPIA_PIG]	582.4	62.20 %	6	6	13	187
I3L6T0	Uncharacterized protein OS=Sus scrofa GN=GIPC2 PE=4 SV=1 - [I3L6T0_PIG]	77.83	13.02 %	1	3	3	3
F2Z568	Uncharacterized protein OS=Sus scrofa GN=RPL38 PE=3 SV=1 - [F2Z568_PIG]	22.22	14.29 %	1	1	1	1
F1SGJ3	Uncharacterized protein OS=Sus scrofa GN=FLNB PE=4 SV=2 - [F1SGJ3_PIG]	1017.38	51.97 %	2	23	24	89
F1SPM2	Uncharacterized protein (Fragment) OS=Sus scrofa GN=ARHGAP25 PE=4 SV=2 - [F1SPM2_PIG]	120.07	8.02 %	1	4	4	4
A7KZR2	Cytochrome P450 OS=Sus scrofa GN=CYP3A46 PE=2 SV=2 - [A7KZR2_PIG]	102.46	6.76 %	16	1	3	6
F1RZ24	Uncharacterized protein OS=Sus scrofa GN=DKC1 PE=4 SV=1 - [F1RZ24_PIG]	61.14	7.29 %	2	2	2	5
B8XZY6	HDL binding protein (Fragment) OS=Sus scrofa GN=HDLBP PE=2 SV=1 - [B8XZY6_PIG]	679.1	23.45 %	2	20	20	43
F1SDC2	Uncharacterized protein OS=Sus scrofa GN=ACP6 PE=4 SV=1 - [F1SDC2_PIG]	56.96	4.67 %	1	2	2	2
I3LDQ9	Uncharacterized protein OS=Sus scrofa GN=LOC100737818 PE=3 SV=1 - [I3LDQ9_PIG]	104.99	17.78 %	1	1	3	7
B4XH83	Stromal interaction molecule 1 OS=Sus scrofa GN=STIM1 PE=2 SV=1 - [B4XH83_PIG]	92.85	3.94 %	2	2	2	2
F1SNY8	Uncharacterized protein OS=Sus scrofa GN=FYCO1 PE=4 SV=2 - [F1SNY8_PIG]	71.05	1.87 %	2	1	1	1
F1SMG8	Uncharacterized protein OS=Sus scrofa GN=HMGCS1 PE=4 SV=2 - [F1SMG8_PIG]	99.15	7.66 %	1	4	4	10
B5APU6	Actin related protein 2/3 complex subunit 1B OS=Sus scrofa PE=2 SV=1 - [B5APU6_PIG]	107.77	18.28 %	2	5	6	10
K7GRK6	Tyrosine-protein kinase OS=Sus scrofa GN=ZAP70 PE=3 SV=1 - [K7GRK6_PIG]	38.32	5.04 %	2	2	2	2
I3LMV8	Uncharacterized protein OS=Sus scrofa GN=ABCB8 PE=3 SV=1 - [I3LMV8_PIG]	21.77	3.20 %	1	1	1	1
F1SHD6	Uncharacterized protein OS=Sus scrofa GN=EEF1B2 PE=3 SV=1 - [F1SHD6_PIG]	244.51	44.89 %	2	5	7	37
F1SF64	Adseverin OS=Sus scrofa GN=SCIN PE=4 SV=2 - [F1SF64_PIG]	877.08	42.66 %	2	26	26	71
I3LL84	Uncharacterized protein OS=Sus scrofa GN=GALE PE=3 SV=1 - [I3LL84_PIG]	437.09	39.08 %	1	12	12	27
F1S8H5	Uncharacterized protein OS=Sus scrofa GN=APEX1 PE=4 SV=1 - [F1S8H5_PIG]	159.47	21.45 %	1	1	5	8
I3LDC1	Succinate dehydrogenase [ubiquinone] iron-sulfur subunit, mitochondrial OS=Sus scrofa GN=SDHB PE=4 SV=1 - [I3LDC1_PIG]	180.59	21.43 %	2	6	6	17
M3VH66	Anoctamin OS=Sus scrofa GN=ANO10 PE=2 SV=1 - [M3VH66_PIG]	38.99	1.52 %	1	1	1	1
F1S2A8	Uncharacterized protein OS=Sus scrofa GN=BCAP31 PE=4 SV=2 - [F1S2A8_PIG]	213.42	26.83 %	5	6	6	19
Q29314	60S ribosomal protein P1 (Fragment) OS=Sus scrofa PE=2 SV=1 - [Q29314_PIG]	69.81	25.00 %	2	1	2	30
M3UZ37	Heterogeneous nuclear ribonucleoprotein A2/B1 OS=Sus scrofa GN=HNRNPA2B1 PE=2 SV=1 - [M3UZ37_PIG]	701.81	47.51 %	5	6	17	172
F1SU97	Saposin-B-Val OS=Sus scrofa GN=PSAP PE=4 SV=1 - [F1SU97_PIG]	285.51	18.89 %	4	8	9	22
B8XSJ2	ER lipid raft-associated 2 isoform 2 OS=Sus scrofa GN=ERLIN2 PE=2 SV=1 - [B8XSJ2_PIG]	321.54	33.92 %	2	8	9	24
F1SPH1	Uncharacterized protein OS=Sus scrofa GN=LOC100737962 PE=4 SV=2 - [F1SPH1_PIG]	268.16	42.86 %	1	8	8	36
I3LNB4	Uncharacterized protein (Fragment) OS=Sus scrofa GN=ALDH4A1 PE=3 SV=1 - [I3LNB4_PIG]	79.45	3.52 %	1	1	1	2
I3LSD3	60S ribosomal protein L13 OS=Sus scrofa GN=RPL13 PE=3 SV=1 - [I3LSD3_PIG]	92.42	19.91 %	2	4	4	6
B2CZG2	Intelectin 2 OS=Sus scrofa GN=ITLN2 PE=2 SV=1 - [B2CZG2_PIG]	220.41	15.12 %	4	5	5	24
G8ENL5	EWS OS=Sus scrofa GN=EWS PE=2 SV=1 - [G8ENL5_PIG]	140	10.98 %	2	5	5	17
Q7M329	Ribonuclease T2 OS=Sus scrofa GN=RNASET2 PE=1 SV=1 - [RNT2_PIG]	20.87	5.00 %	2	1	1	1
F1S3B4	Uncharacterized protein (Fragment) OS=Sus scrofa GN=LOC100626669 PE=4 SV=2 - [F1S3B4_PIG]	198.82	17.45 %	2	5	5	11
A4ZVH0	MHC class I antigen OS=Sus scrofa GN=SLA PE=2 SV=1 - [A4ZVH0_PIG]	283.94	28.94 %	35	1	7	26
A5GFS4	Phosphoenolpyruvate carboxykinase 1 OS=Sus scrofa GN=PCK1 PE=3 SV=1 - [A5GFS4_PIG]	422.06	29.10 %	3	13	14	33
I3LNT6	Uncharacterized protein OS=Sus scrofa GN=KRT77 PE=3 SV=1 - [I3LNT6_PIG]	113.48	5.17 %	4	1	3	9
I3LSM7	Uncharacterized protein (Fragment) OS=Sus scrofa GN=IMMT PE=4 SV=1 - [I3LSM7_PIG]	602.49	29.70 %	1	18	18	49
I3L7V1	Uncharacterized protein OS=Sus scrofa GN=LOC100625897 PE=3 SV=1 - [I3L7V1_PIG]	955.98	16.32 %	5	24	26	88
E7CR03	Signal transducer and activator of transcription OS=Sus scrofa GN=stat3 PE=2 SV=1 - [E7CR03_PIG]	218.16	15.86 %	2	8	8	15
I3L8Q5	Uncharacterized protein OS=Sus scrofa GN=PECR PE=4 SV=1 - [I3L8Q5_PIG]	66.46	19.00 %	2	3	3	4
F1SB53	Uncharacterized protein (Fragment) OS=Sus scrofa GN=PSMC2 PE=4 SV=1 - [F1SB53_PIG]	434.59	34.53 %	2	13	13	30
K7GPJ4	Uncharacterized protein OS=Sus scrofa GN=ACOT9 PE=4 SV=1 - [K7GPJ4_PIG]	123.75	11.55 %	3	4	4	6
F1RKW7	Uncharacterized protein OS=Sus scrofa GN=ZNF207 PE=4 SV=2 - [F1RKW7_PIG]	117.87	7.11 %	1	3	3	9
K9IVQ6	Plectin (Fragment) OS=Sus scrofa GN=PLEC PE=2 SV=1 - [K9IVQ6_PIG]	1533.06	18.28 %	1	48	48	89
F1S4S1	Uncharacterized protein OS=Sus scrofa GN=KIAA1598 PE=4 SV=1 - [F1S4S1_PIG]	90	4.75 %	1	3	3	3
C7ECT8	Angiotensin I converting enzyme 2 (Fragment) OS=Sus scrofa domesticus PE=2 SV=1 - [C7ECT8_PIG]	237.13	10.93 %	5	6	6	12
Q9GJT2	S-formylglutathione hydrolase OS=Sus scrofa GN=ESD PE=2 SV=1 - [ESTD_PIG]	180.61	24.11 %	1	5	5	16
F1SC47	Uncharacterized protein OS=Sus scrofa GN=ALDH18A1 PE=4 SV=1 - [F1SC47_PIG]	489.07	23.65 %	1	14	14	32
I3LRP7	Uncharacterized protein OS=Sus scrofa PE=4 SV=1 - [I3LRP7_PIG]	83.75	8.61 %	2	2	2	3
F1RUQ6	Uncharacterized protein OS=Sus scrofa GN=UGT2A3 PE=3 SV=2 - [F1RUQ6_PIG]	227.74	21.40 %	2	8	9	35
K9J6J2	Erythrocyte band 7 integral membrane protein isoform a OS=Sus scrofa GN=STOM_tv1 PE=2 SV=1 - [K9J6J2_PIG]	103.31	16.20 %	2	3	3	7
Q08094	Calponin-2 (Fragment) OS=Sus scrofa GN=CNN2 PE=2 SV=1 - [CNN2_PIG]	192.04	21.62 %	3	5	5	19
K7GMQ7	Cytochrome b-245 heavy chain OS=Sus scrofa GN=CYBB PE=4 SV=1 - [K7GMQ7_PIG]	87.03	6.14 %	5	3	3	4
K9J4L8	Protein kinase C OS=Sus scrofa GN=PRKCB_tv2 PE=2 SV=1 - [K9J4L8_PIG]	115.06	9.21 %	8	4	5	5
F1SIM4	Uncharacterized protein OS=Sus scrofa GN=ELMO1 PE=4 SV=2 - [F1SIM4_PIG]	37.36	4.05 %	2	1	1	2
F1SBT2	ATP-dependent Clp protease proteolytic subunit OS=Sus scrofa GN=CLPP PE=3 SV=2 - [F1SBT2_PIG]	51.38	5.49 %	1	1	1	2
F1SR76	Uncharacterized protein OS=Sus scrofa GN=DNPEP PE=3 SV=2 - [F1SR76_PIG]	270.47	26.43 %	1	8	8	15
I3LKF3	Fascin OS=Sus scrofa GN=LOC100625519 PE=3 SV=1 - [I3LKF3_PIG]	370.41	26.46 %	4	9	9	27
I3LU77	Uncharacterized protein (Fragment) OS=Sus scrofa GN=SLC30A1 PE=4 SV=1 - [I3LU77_PIG]	50.48	7.46 %	2	2	2	2
I3L7Z3	Uncharacterized protein OS=Sus scrofa PE=4 SV=1 - [I3L7Z3_PIG]	32.79	3.90 %	2	1	1	1
F1SQN5	Uncharacterized protein OS=Sus scrofa GN=EIF1AX PE=3 SV=1 - [F1SQN5_PIG]	100.97	21.53 %	5	3	3	8
F2Z5I0	Uncharacterized protein OS=Sus scrofa GN=GABARAPL2 PE=3 SV=1 - [F2Z5I0_PIG]	28.99	6.84 %	1	1	1	2
I3LBK9	Uncharacterized protein OS=Sus scrofa GN=DNAJC3 PE=4 SV=1 - [I3LBK9_PIG]	167.18	21.23 %	2	8	8	13
C4MXZ1	ADP-ribosylation factor 1 OS=Sus scrofa GN=ARF1 PE=2 SV=1 - [C4MXZ1_PIG]	393.41	54.14 %	6	4	9	62
F1SJM2	Uncharacterized protein OS=Sus scrofa GN=LOC100736826 PE=4 SV=2 - [F1SJM2_PIG]	72.11	22.56 %	1	3	3	3
I3LPQ3	Uncharacterized protein OS=Sus scrofa GN=KCNJ13 PE=3 SV=1 - [I3LPQ3_PIG]	53.5	5.56 %	1	2	2	3
F2Z4Y1	Uncharacterized protein OS=Sus scrofa GN=YWHAH PE=3 SV=1 - [F2Z4Y1_PIG]	489.58	56.50 %	1	8	12	61
I3LC92	Uncharacterized protein OS=Sus scrofa GN=ENOSF1 PE=4 SV=1 - [I3LC92_PIG]	78.48	6.55 %	1	2	2	2
K7GM88	Uncharacterized protein OS=Sus scrofa GN=VPS28 PE=4 SV=1 - [K7GM88_PIG]	28.46	6.33 %	2	1	1	2
M3VH80	Solute carrier family 25 (Aspartate/glutamate carrier), member 13 tv2 OS=Sus scrofa GN=SLC25A13 PE=2 SV=1 - [M3VH80_PIG]	432.16	25.78 %	2	10	12	25
Q6QAP7	40S ribosomal protein S17 OS=Sus scrofa GN=RPS17 PE=2 SV=3 - [RS17_PIG]	263.07	49.63 %	2	6	6	37
I3LIL3	Caspase OS=Sus scrofa GN=CASP1 PE=3 SV=1 - [I3LIL3_PIG]	409.59	34.90 %	2	11	11	37
I3LJ73	Uncharacterized protein OS=Sus scrofa GN=GMPS PE=4 SV=1 - [I3LJ73_PIG]	82.75	5.44 %	1	2	2	2
I3LER3	Uncharacterized protein OS=Sus scrofa GN=LOC100620173 PE=4 SV=1 - [I3LER3_PIG]	52.15	17.42 %	1	2	2	2
I3LI68	Uncharacterized protein OS=Sus scrofa PE=4 SV=1 - [I3LI68_PIG]	452.55	27.27 %	1	11	12	61
F1SU87	Uncharacterized protein OS=Sus scrofa GN=MICU1 PE=4 SV=2 - [F1SU87_PIG]	37.25	3.13 %	1	1	1	1
B7U2H0	1-acylglycerol-3-phosphate O-acyltransferase 8 OS=Sus scrofa GN=LCLAT1 PE=2 SV=1 - [B7U2H0_PIG]	23.37	2.39 %	1	1	1	1
F1SGL4	Uncharacterized protein (Fragment) OS=Sus scrofa GN=BBOX1 PE=4 SV=2 - [F1SGL4_PIG]	29.11	4.41 %	1	1	1	3
Q8MJG6	ATP synthase gamma subunit 1 (Fragment) OS=Sus scrofa PE=4 SV=1 - [Q8MJG6_PIG]	80.45	53.33 %	1	3	3	10
P00503	Aspartate aminotransferase, cytoplasmic OS=Sus scrofa GN=GOT1 PE=1 SV=3 - [AATC_PIG]	453.23	41.65 %	1	10	10	46
I3LCY2	Uncharacterized protein OS=Sus scrofa GN=PMM2 PE=4 SV=1 - [I3LCY2_PIG]	21.49	11.58 %	1	1	1	1
I3LLE3	Uncharacterized protein (Fragment) OS=Sus scrofa GN=LOC100520636 PE=3 SV=1 - [I3LLE3_PIG]	423.12	23.54 %	2	10	10	23
F1RGU1	Uncharacterized protein OS=Sus scrofa GN=TSNAX PE=4 SV=1 - [F1RGU1_PIG]	60.01	12.41 %	1	2	2	3
F1SFG7	Uncharacterized protein OS=Sus scrofa GN=OPA1 PE=3 SV=2 - [F1SFG7_PIG]	147.49	11.41 %	1	6	6	8
K7GK75	Cofilin-1 (Fragment) OS=Sus scrofa GN=CFL1 PE=4 SV=1 - [K7GK75_PIG]	175.58	70.18 %	2	1	6	44
F1SUU5	Uncharacterized protein OS=Sus scrofa GN=DNAJC16 PE=4 SV=1 - [F1SUU5_PIG]	31.12	0.77 %	1	1	1	1
F1RKG9	Uncharacterized protein OS=Sus scrofa GN=TAOK3 PE=4 SV=1 - [F1RKG9_PIG]	111.67	5.35 %	3	4	4	5
F1SUU7	Uncharacterized protein OS=Sus scrofa GN=DDI2 PE=4 SV=1 - [F1SUU7_PIG]	108.26	10.53 %	1	3	3	9
F1SNL7	Uncharacterized protein OS=Sus scrofa GN=CNDP2 PE=4 SV=1 - [F1SNL7_PIG]	864.92	58.11 %	2	22	22	141
I3LRE7	Uncharacterized protein OS=Sus scrofa GN=CASP10 PE=3 SV=1 - [I3LRE7_PIG]	91.49	10.38 %	2	3	3	4
D9U8D1	Dynein, light chain, LC8-type 1 OS=Sus scrofa GN=LC8 PE=4 SV=1 - [D9U8D1_PIG]	100.15	44.94 %	2	2	3	16
I3LR17	Uncharacterized protein OS=Sus scrofa GN=CORO1A PE=4 SV=1 - [I3LR17_PIG]	478.29	28.93 %	1	2	11	62
F1SLN4	Uncharacterized protein OS=Sus scrofa GN=GZMA PE=3 SV=2 - [F1SLN4_PIG]	174.24	21.62 %	2	5	5	9
F1RIQ4	Uncharacterized protein OS=Sus scrofa GN=BAX PE=4 SV=2 - [F1RIQ4_PIG]	40.39	16.67 %	2	2	2	2
F1SLY7	Uncharacterized protein OS=Sus scrofa GN=CNPY2 PE=4 SV=1 - [F1SLY7_PIG]	233.86	35.71 %	1	5	5	14
F1RJS3	Bifunctional epoxide hydrolase 2 OS=Sus scrofa GN=EPHX2 PE=4 SV=2 - [F1RJS3_PIG]	531.41	38.38 %	2	14	14	37
I3LB27	Uncharacterized protein OS=Sus scrofa PE=4 SV=1 - [I3LB27_PIG]	631.76	36.16 %	4	12	15	79
I3LCZ8	Cytochrome P450 2C42 OS=Sus scrofa GN=CYP2C42 PE=3 SV=1 - [I3LCZ8_PIG]	242.78	24.29 %	7	5	8	13
I3LR43	Uncharacterized protein OS=Sus scrofa GN=PEPD PE=3 SV=1 - [I3LR43_PIG]	245.41	37.35 %	1	5	5	23
F1SCN0	Uncharacterized protein (Fragment) OS=Sus scrofa GN=VAV1 PE=4 SV=1 - [F1SCN0_PIG]	23.84	1.39 %	1	1	1	1
F1RGJ2	Uncharacterized protein OS=Sus scrofa GN=CTNNA1 PE=4 SV=2 - [F1RGJ2_PIG]	811.61	31.90 %	3	20	20	50
F1S155	Uncharacterized protein OS=Sus scrofa GN=SEC24D PE=4 SV=2 - [F1S155_PIG]	42.71	1.92 %	1	1	2	2
Q95287	Sucrase-isomaltase, intestinal (Fragment) OS=Sus scrofa PE=2 SV=1 - [Q95287_PIG]	27.22	10.78 %	1	1	1	1
F1SPZ4	Plasma membrane calcium-transporting ATPase 1 OS=Sus scrofa GN=ATP2B1 PE=3 SV=2 - [F1SPZ4_PIG]	428.1	14.35 %	6	1	13	27
I3LDY2	Uncharacterized protein OS=Sus scrofa GN=LOC100739304 PE=4 SV=1 - [I3LDY2_PIG]	157.56	19.51 %	2	5	5	13
I3LMN1	Uncharacterized protein (Fragment) OS=Sus scrofa PE=4 SV=1 - [I3LMN1_PIG]	40.56	9.49 %	2	1	1	1
F1RYS5	Uncharacterized protein (Fragment) OS=Sus scrofa GN=SEPT11 PE=3 SV=2 - [F1RYS5_PIG]	85.75	8.78 %	3	1	3	10
F1SMB2	Dihydrolipoyllysine-residue acetyltransferase OS=Sus scrofa GN=DLAT PE=2 SV=2 - [F1SMB2_PIG]	195.05	21.02 %	2	7	7	9
I3LUZ6	Uncharacterized protein (Fragment) OS=Sus scrofa GN=RDH11 PE=3 SV=1 - [I3LUZ6_PIG]	101.31	11.11 %	3	3	3	7
F1S1G8	Amine oxidase OS=Sus scrofa GN=AOC3 PE=3 SV=2 - [F1S1G8_PIG]	54.35	4.45 %	1	2	2	3
I3L5T8	Uncharacterized protein OS=Sus scrofa GN=YARS PE=4 SV=1 - [I3L5T8_PIG]	239.38	20.83 %	1	9	9	14
Q3YLA6	Serine/arginine-rich splicing factor 1 OS=Sus scrofa GN=SRSF1 PE=2 SV=3 - [SRSF1_PIG]	318.45	40.73 %	1	11	11	47
F1SK03	Aminopeptidase N OS=Sus scrofa GN=ANPEP PE=4 SV=2 - [F1SK03_PIG]	1629.03	42.78 %	5	33	33	273
M3TYQ8	Glycerol-3-phosphate dehydrogenase 2 (Mitochondrial) tv1 OS=Sus scrofa GN=GPD2 PE=2 SV=1 - [M3TYQ8_PIG]	162.57	10.59 %	4	7	7	8
I3LFQ5	Uncharacterized protein OS=Sus scrofa GN=PFKL PE=3 SV=1 - [I3LFQ5_PIG]	408.28	17.24 %	1	7	8	26
A0PA01	Serine protease inhibitor 9 OS=Sus scrofa GN=PI-9 PE=2 SV=1 - [A0PA01_PIG]	330.61	47.73 %	5	10	10	22
I3LR05	Uncharacterized protein (Fragment) OS=Sus scrofa GN=AKAP9 PE=4 SV=1 - [I3LR05_PIG]	25.18	0.34 %	3	1	1	1
F1SSV2	Uncharacterized protein OS=Sus scrofa GN=LOC100621371 PE=4 SV=2 - [F1SSV2_PIG]	44.12	10.15 %	2	1	1	2
I3L742	Uncharacterized protein OS=Sus scrofa GN=LOC100518219 PE=4 SV=1 - [I3L742_PIG]	257.52	17.86 %	2	3	6	18
Q29320	Lactate dehydrogenase-B (Fragment) OS=Sus scrofa PE=2 SV=1 - [Q29320_PIG]	164.23	50.00 %	1	1	4	14
I3LUM9	Uncharacterized protein OS=Sus scrofa GN=LOC100525970 PE=4 SV=1 - [I3LUM9_PIG]	204.46	29.66 %	2	9	9	17
A9X3T3	Peroxisomal D3,D2-enoyl-CoA isomerase OS=Sus scrofa GN=PECI PE=2 SV=1 - [A9X3T3_PIG]	99.9	11.17 %	2	3	3	7
Q29589	Fructose-biphosphatase (Fragment) OS=Sus scrofa PE=2 SV=1 - [Q29589_PIG]	63.01	48.15 %	1	1	2	10
F1S210	Uncharacterized protein OS=Sus scrofa GN=UAP1 PE=4 SV=2 - [F1S210_PIG]	82.71	8.83 %	1	3	3	4
F1S1K1	Uncharacterized protein OS=Sus scrofa GN=LOC100622441 PE=4 SV=1 - [F1S1K1_PIG]	95.01	11.21 %	2	4	4	6
F1SJ93	Uncharacterized protein OS=Sus scrofa GN=RCN2 PE=4 SV=2 - [F1SJ93_PIG]	110.67	15.77 %	1	3	3	4
F1SVA0	Uncharacterized protein (Fragment) OS=Sus scrofa GN=PEF1 PE=4 SV=2 - [F1SVA0_PIG]	27.21	4.50 %	1	1	1	2
Q2EN75	Protein S100-A6 OS=Sus scrofa GN=S100A6 PE=3 SV=1 - [S10A6_PIG]	67.88	16.67 %	2	2	2	7
I3LV13	Uncharacterized protein (Fragment) OS=Sus scrofa GN=PTMA PE=4 SV=1 - [I3LV13_PIG]	128.87	14.58 %	3	2	2	40
F2Z5S6	Uncharacterized protein OS=Sus scrofa GN=BRK1 PE=4 SV=1 - [F2Z5S6_PIG]	21.64	14.67 %	1	1	1	1
F1RFY0	Uncharacterized protein OS=Sus scrofa GN=RNF167 PE=4 SV=1 - [F1RFY0_PIG]	20	6.57 %	1	1	1	1
I3LPF1	Uncharacterized protein OS=Sus scrofa GN=ACBD3 PE=4 SV=1 - [I3LPF1_PIG]	107.39	14.74 %	1	2	2	10
F1RKY8	Uncharacterized protein (Fragment) OS=Sus scrofa GN=LOC100737254 PE=4 SV=1 - [F1RKY8_PIG]	57.97	16.42 %	1	2	2	5
F6Q2D2	Uncharacterized protein OS=Sus scrofa GN=HMBS PE=4 SV=1 - [F6Q2D2_PIG]	159.68	21.51 %	2	5	5	7
I3LN54	ADP-ribosylation factor-like protein 6-interacting protein 1 OS=Sus scrofa GN=ARL6IP1 PE=2 SV=1 - [I3LN54_PIG]	93.06	10.84 %	1	2	3	4
F2Z565	Uncharacterized protein OS=Sus scrofa GN=LOC100158185 PE=3 SV=1 - [F2Z565_PIG]	711.69	56.71 %	3	4	18	107
A0SEG9	Complement component C9 OS=Sus scrofa PE=2 SV=1 - [A0SEG9_PIG]	27.8	2.03 %	1	1	1	1
F1RW75	Uncharacterized protein OS=Sus scrofa GN=DSP PE=4 SV=2 - [F1RW75_PIG]	1369.58	17.33 %	1	40	40	72
F1SPG9	Uncharacterized protein OS=Sus scrofa GN=ESYT1 PE=4 SV=1 - [F1SPG9_PIG]	68.42	3.73 %	1	2	2	2
K9IW73	Dihydrolipoyllysine-residue succinyltransferase OS=Sus scrofa GN=DLST-tv1 PE=2 SV=1 - [K9IW73_PIG]	340.63	24.18 %	3	8	8	36
F1SV90	Eukaryotic translation initiation factor 3 subunit I OS=Sus scrofa GN=EIF3I PE=3 SV=2 - [F1SV90_PIG]	78.72	12.00 %	1	4	4	4
I3LC73	Uncharacterized protein OS=Sus scrofa GN=FASN PE=4 SV=1 - [I3LC73_PIG]	772.2	23.71 %	3	1	23	50
F1RYI8	Uncharacterized protein OS=Sus scrofa GN=COL3A1 PE=4 SV=2 - [F1RYI8_PIG]	20.05	0.75 %	1	1	1	1
F1SJB5	Annexin OS=Sus scrofa GN=ANXA1 PE=3 SV=2 - [F1SJB5_PIG]	382.25	34.10 %	2	2	8	24
F1S0N2	Uncharacterized protein OS=Sus scrofa GN=ACLY PE=4 SV=2 - [F1S0N2_PIG]	177.69	13.74 %	1	1	6	9
F1RIU9	Uncharacterized protein OS=Sus scrofa GN=CHCHD2 PE=4 SV=2 - [F1RIU9_PIG]	83.56	15.03 %	1	2	2	4
P00998	Pancreatic secretory trypsin inhibitor OS=Sus scrofa GN=SPINK1 PE=1 SV=1 - [ISK1_PIG]	129.15	80.36 %	2	3	3	16
I3LRZ5	Uncharacterized protein OS=Sus scrofa GN=LOC100739112 PE=4 SV=1 - [I3LRZ5_PIG]	60.23	29.13 %	2	2	2	3
I3LA44	Uncharacterized protein OS=Sus scrofa GN=NRBP1 PE=4 SV=1 - [I3LA44_PIG]	50.6	5.59 %	1	2	2	2
I3LQF9	Uncharacterized protein OS=Sus scrofa GN=CLASP2 PE=4 SV=1 - [I3LQF9_PIG]	39.43	3.19 %	1	2	2	2
K7GMV8	Uncharacterized protein (Fragment) OS=Sus scrofa GN=LOC100628173 PE=4 SV=1 - [K7GMV8_PIG]	100.77	10.22 %	1	1	3	10
I3LTL9	Glutamate carboxypeptidase 2 OS=Sus scrofa GN=FOLH1 PE=4 SV=1 - [I3LTL9_PIG]	43.95	1.86 %	2	1	1	1
I3LQB3	V-type proton ATPase subunit H OS=Sus scrofa GN=ATP6V1H PE=4 SV=1 - [I3LQB3_PIG]	52.56	3.23 %	3	1	1	1
F1SI88	Beta-hexosaminidase OS=Sus scrofa GN=HEXA PE=3 SV=1 - [F1SI88_PIG]	158.52	11.53 %	2	5	5	12
Q08092	Calponin-1 OS=Sus scrofa GN=CNN1 PE=2 SV=1 - [CNN1_PIG]	51.73	8.08 %	2	2	2	2
I3LIX4	Uncharacterized protein (Fragment) OS=Sus scrofa GN=STK39 PE=4 SV=1 - [I3LIX4_PIG]	22.95	11.90 %	1	1	1	1
Q32YV9	Proteasome 26S subunit non-ATPase 4 OS=Sus scrofa GN=PSMD4 PE=2 SV=1 - [Q32YV9_PIG]	151.66	17.24 %	1	4	4	8
F1RQT1	Uncharacterized protein OS=Sus scrofa GN=NAALADL1 PE=4 SV=1 - [F1RQT1_PIG]	87.5	6.60 %	1	3	3	6
F1SEQ7	Uncharacterized protein OS=Sus scrofa GN=FAM213A PE=4 SV=1 - [F1SEQ7_PIG]	73.1	16.16 %	1	3	3	3
I3LDF6	Uncharacterized protein OS=Sus scrofa GN=TARS2 PE=3 SV=1 - [I3LDF6_PIG]	83.63	3.06 %	1	1	1	1
Q9N0Y6	Serine hydroxymethyltransferase (Fragment) OS=Sus scrofa GN=SHMT PE=2 SV=1 - [Q9N0Y6_PIG]	41.28	16.46 %	1	1	2	2
Q56VC2	Fas (TNF receptor superfamily, member 6) OS=Sus scrofa GN=TNFRSF6 PE=2 SV=1 - [Q56VC2_PIG]	118.89	21.33 %	4	3	3	5
I3LUW7	Uncharacterized protein (Fragment) OS=Sus scrofa GN=NSUN3 PE=4 SV=1 - [I3LUW7_PIG]	27	2.37 %	1	1	1	1
F1SSD6	Uncharacterized protein (Fragment) OS=Sus scrofa PE=4 SV=1 - [F1SSD6_PIG]	43.52	33.96 %	1	1	1	3
I3L8F2	Uncharacterized protein OS=Sus scrofa GN=LOC100625429 PE=4 SV=1 - [I3L8F2_PIG]	86.64	8.98 %	2	2	2	5
D0G0C9	Chaperonin containing TCP1, subunit 7 (Eta) OS=Sus scrofa GN=CCT7 PE=2 SV=1 - [D0G0C9_PIG]	534.82	45.49 %	2	19	19	47
F1SIE9	Uncharacterized protein OS=Sus scrofa GN=CYP1A1 PE=3 SV=1 - [F1SIE9_PIG]	24.11	3.68 %	3	1	1	1
F1SU77	Uncharacterized protein OS=Sus scrofa GN=PLA2G12B PE=4 SV=2 - [F1SU77_PIG]	53.54	6.70 %	1	1	1	4
I3LEW5	Uncharacterized protein OS=Sus scrofa GN=PSMD2 PE=4 SV=1 - [I3LEW5_PIG]	393.76	15.75 %	2	11	11	35
Q29183	Trefoil factor 3 OS=Sus scrofa GN=TFF3 PE=3 SV=1 - [TFF3_PIG]	116.7	53.75 %	2	4	4	44
F1S8E4	Uncharacterized protein (Fragment) OS=Sus scrofa GN=C19orf77 PE=4 SV=2 - [F1S8E4_PIG]	170.61	33.58 %	2	4	4	15
E1CAJ5	Glucose regulated protein 58 OS=Sus scrofa GN=grp-58 PE=2 SV=1 - [E1CAJ5_PIG]	1459.83	66.34 %	1	34	34	356
P79381	Epoxide hydrolase 1 OS=Sus scrofa GN=EPHX1 PE=2 SV=1 - [HYEP_PIG]	991.61	57.71 %	2	26	26	192
F1SFF4	Uncharacterized protein OS=Sus scrofa GN=C14orf166 PE=4 SV=1 - [F1SFF4_PIG]	221.15	29.10 %	1	5	5	11
F1RPC7	Uncharacterized protein OS=Sus scrofa GN=ANKS4B PE=4 SV=1 - [F1RPC7_PIG]	196.58	15.11 %	1	4	4	7
C3RZ91	Amine oxidase domain 2 (Fragment) OS=Sus scrofa PE=2 SV=1 - [C3RZ91_PIG]	32.42	9.28 %	5	1	1	1
Q29599	2'-5'-oligoadenylate synthase 1 OS=Sus scrofa GN=OAS1 PE=1 SV=3 - [OAS1_PIG]	249.68	26.93 %	1	2	7	21
I3LKJ6	Uncharacterized protein OS=Sus scrofa GN=GFM1 PE=3 SV=1 - [I3LKJ6_PIG]	111	6.61 %	1	4	4	5
F1RF10	Dihydrofolate reductase OS=Sus scrofa GN=DHFR PE=4 SV=1 - [F1RF10_PIG]	27.66	8.60 %	2	1	1	3
F1RWS8	Uncharacterized protein OS=Sus scrofa GN=SNRPA1 PE=4 SV=1 - [F1RWS8_PIG]	126.66	22.35 %	1	4	4	6
I3L9V2	Uncharacterized protein OS=Sus scrofa GN=VAT1 PE=4 SV=1 - [I3L9V2_PIG]	389.65	34.25 %	1	10	10	35
P00348	Hydroxyacyl-coenzyme A dehydrogenase, mitochondrial OS=Sus scrofa GN=HADH PE=1 SV=2 - [HCDH_PIG]	498.64	57.96 %	1	12	12	77
F1RW89	Electron transfer flavoprotein-ubiquinone oxidoreductase, mitochondrial OS=Sus scrofa GN=ETFDH PE=4 SV=2 - [F1RW89_PIG]	302.97	23.05 %	2	11	11	23
I3LRP1	Uncharacterized protein (Fragment) OS=Sus scrofa GN=NASP PE=4 SV=1 - [I3LRP1_PIG]	88.67	5.12 %	1	3	4	6
I3L5W3	Ficolin-2 OS=Sus scrofa GN=FCN2 PE=4 SV=1 - [I3L5W3_PIG]	155.02	22.29 %	5	1	5	15
F1RII7	Hemoglobin subunit beta OS=Sus scrofa GN=HBB PE=3 SV=1 - [F1RII7_PIG]	782.01	90.48 %	4	14	14	389
F1S9A7	Uncharacterized protein (Fragment) OS=Sus scrofa GN=USH1C PE=4 SV=2 - [F1S9A7_PIG]	235.52	10.94 %	1	7	7	14
F1RNW4	Uncharacterized protein OS=Sus scrofa GN=PEPD PE=3 SV=2 - [F1RNW4_PIG]	148.72	18.99 %	2	4	4	20
F1RMN3	Uncharacterized protein OS=Sus scrofa GN=PPP6R1 PE=4 SV=2 - [F1RMN3_PIG]	29.47	2.50 %	1	1	1	1
Q06AU6	Ras-related protein Rab-5A OS=Sus scrofa GN=RAB5A PE=2 SV=1 - [RAB5A_PIG]	138.72	24.65 %	2	2	4	9
F1SED4	Uncharacterized protein OS=Sus scrofa GN=PREB PE=4 SV=2 - [F1SED4_PIG]	36.69	6.75 %	1	2	2	2
B6ICU7	Tripartite motif-containing protein 31 OS=Sus scrofa GN=TRIM31 PE=4 SV=1 - [B6ICU7_PIG]	439.62	33.33 %	4	13	13	29
F1S1P8	Uncharacterized protein OS=Sus scrofa GN=POF1B PE=4 SV=2 - [F1S1P8_PIG]	142.64	7.47 %	1	4	4	10
F1S5R9	Guanylate kinase OS=Sus scrofa GN=GUK1 PE=4 SV=2 - [F1S5R9_PIG]	75.73	27.27 %	2	3	3	7
F1RVC9	Uncharacterized protein (Fragment) OS=Sus scrofa GN=HNRNPD PE=4 SV=1 - [F1RVC9_PIG]	110.83	19.80 %	1	2	3	18
F1RY63	Uncharacterized protein (Fragment) OS=Sus scrofa GN=PPP6R3 PE=4 SV=2 - [F1RY63_PIG]	75.19	4.06 %	1	2	2	5
B8XTR6	Granzyme A OS=Sus scrofa GN=gzmA PE=2 SV=1 - [B8XTR6_PIG]	341.95	39.53 %	3	9	9	31
F1RKI9	Uncharacterized protein OS=Sus scrofa GN=PSMD8 PE=4 SV=1 - [F1RKI9_PIG]	116.62	10.83 %	1	3	3	3
I3L816	Uncharacterized protein OS=Sus scrofa GN=HNRNPH1 PE=4 SV=1 - [I3L816_PIG]	384.87	21.99 %	2	2	8	36
F1S1L1	Uncharacterized protein OS=Sus scrofa GN=TIMM8A PE=4 SV=1 - [F1S1L1_PIG]	61.93	22.68 %	1	2	2	4
Q95281	60S ribosomal protein L29 OS=Sus scrofa GN=RPL29 PE=2 SV=4 - [RL29_PIG]	43.75	11.25 %	1	1	1	3
F1SEN2	Glutamate dehydrogenase 1, mitochondrial OS=Sus scrofa GN=GLUD1 PE=3 SV=1 - [F1SEN2_PIG]	791.08	43.73 %	1	21	21	108
Q56P20	ADP-ribosylation factor 4 OS=Sus scrofa GN=ARF4 PE=2 SV=1 - [Q56P20_PIG]	392.58	60.00 %	3	4	9	54
F1S6G4	Uncharacterized protein (Fragment) OS=Sus scrofa GN=TXNDC12 PE=4 SV=2 - [F1S6G4_PIG]	92.09	22.41 %	1	3	3	7
Q27HS3	Vascular smooth muscle alpha-actin (Fragment) OS=Sus scrofa PE=2 SV=1 - [Q27HS3_PIG]	278.6	87.67 %	1	1	7	309
F1S8T1	Uncharacterized protein OS=Sus scrofa GN=NOLC1 PE=4 SV=1 - [F1S8T1_PIG]	112.34	9.75 %	1	6	6	7
F1SMC1	Uncharacterized protein OS=Sus scrofa GN=LOC100621457 PE=4 SV=2 - [F1SMC1_PIG]	32.99	4.90 %	2	1	1	2
K7GRT9	Uncharacterized protein OS=Sus scrofa GN=CD151 PE=4 SV=1 - [K7GRT9_PIG]	75.53	14.91 %	2	3	3	3
Q2XVP5	Microtubule-associated protein RP/EB family member 1 OS=Sus scrofa GN=MAPRE1 PE=2 SV=1 - [Q2XVP5_PIG]	190.05	22.01 %	1	4	4	8
F1SJ19	Uncharacterized protein (Fragment) OS=Sus scrofa GN=CACNA2D2 PE=4 SV=1 - [F1SJ19_PIG]	13.69	0.89 %	1	1	1	1
M9TGS8	Mitochondrial delta3,delta2-dienoyl-CoA isomerase OS=Sus scrofa GN=Eci1 PE=2 SV=1 - [M9TGS8_PIG]	110.71	10.60 %	2	2	2	8
G8ENM3	Ribokinase OS=Sus scrofa GN=RBKS PE=2 SV=1 - [G8ENM3_PIG]	22.31	2.48 %	1	1	1	1
Q9GK83	Allograft inflammatory factor-1 (Fragment) OS=Sus scrofa PE=2 SV=1 - [Q9GK83_PIG]	97.43	37.96 %	3	4	5	11
F2Z5B1	Leukocyte elastase inhibitor OS=Sus scrofa GN=SERPINB1 PE=2 SV=1 - [F2Z5B1_PIG]	847.7	54.76 %	4	17	17	108
I3LGX5	Collagen, type IV, alpha 3 (Goodpasture antigen) binding protein tv2 OS=Sus scrofa GN=COL4A3BP PE=2 SV=1 - [I3LGX5_PIG]	24.33	2.01 %	2	1	1	1
F1S4D0	Uncharacterized protein OS=Sus scrofa GN=CLCA4 PE=4 SV=2 - [F1S4D0_PIG]	261.58	12.82 %	2	8	9	29
K7GS63	Uncharacterized protein (Fragment) OS=Sus scrofa GN=LOC100736736 PE=4 SV=1 - [K7GS63_PIG]	93.43	14.69 %	3	3	3	5
F1SRC8	Uncharacterized protein OS=Sus scrofa GN=CLEC3B PE=4 SV=1 - [F1SRC8_PIG]	93.35	25.74 %	2	4	4	7
F1S8J6	Uncharacterized protein OS=Sus scrofa GN=RAB2B PE=3 SV=1 - [F1S8J6_PIG]	75.13	17.59 %	1	2	3	7
I3LGM4	Uncharacterized protein OS=Sus scrofa GN=NDUFA11 PE=4 SV=1 - [I3LGM4_PIG]	69.1	18.44 %	1	2	2	6
F1S7L8	Uncharacterized protein OS=Sus scrofa GN=SH3GL1 PE=4 SV=1 - [F1S7L8_PIG]	50.17	5.42 %	2	2	2	2
I3LFN8	Uncharacterized protein OS=Sus scrofa GN=PKP3 PE=4 SV=1 - [I3LFN8_PIG]	150.35	8.88 %	2	5	5	8
F1RY92	Uncharacterized protein OS=Sus scrofa GN=SRSF3 PE=4 SV=1 - [F1RY92_PIG]	107.74	18.90 %	2	2	3	12
F1SRV9	Uncharacterized protein OS=Sus scrofa GN=ZYX PE=4 SV=1 - [F1SRV9_PIG]	34.35	5.63 %	1	2	2	4
F1SL16	Uncharacterized protein OS=Sus scrofa GN=PCNP PE=4 SV=1 - [F1SL16_PIG]	78.26	28.65 %	1	4	4	5
I3LIK6	Uncharacterized protein OS=Sus scrofa PE=4 SV=1 - [I3LIK6_PIG]	188.2	28.68 %	1	2	6	16
F1S395	Uncharacterized protein OS=Sus scrofa GN=NQO1 PE=4 SV=1 - [F1S395_PIG]	334.3	40.15 %	1	11	11	47
F1SVB0	Uncharacterized protein OS=Sus scrofa GN=CAPG PE=4 SV=1 - [F1SVB0_PIG]	139.85	19.20 %	1	4	4	7
F1RG16	Uncharacterized protein OS=Sus scrofa GN=HNRNPF PE=4 SV=1 - [F1RG16_PIG]	378.31	36.71 %	3	9	12	68
Q505R3	Neonatal Fc-receptor alpha chain (Fragment) OS=Sus scrofa GN=FCGRT PE=4 SV=1 - [Q505R3_PIG]	47.15	10.80 %	9	2	2	4
A9JPD4	Carnitine acetyl transferase OS=Sus scrofa GN=CRAT PE=2 SV=1 - [A9JPD4_PIG]	191.01	14.06 %	3	7	7	14
I3LFW6	Uncharacterized protein OS=Sus scrofa GN=UBE2V1 PE=4 SV=1 - [I3LFW6_PIG]	109.56	18.37 %	2	3	3	16
F1S3A1	Uncharacterized protein OS=Sus scrofa GN=CDHR2 PE=4 SV=1 - [F1S3A1_PIG]	99.1	3.65 %	1	4	4	5
F1RWJ0	Uncharacterized protein OS=Sus scrofa GN=MRPL10 PE=3 SV=1 - [F1RWJ0_PIG]	28.59	7.25 %	1	1	1	1
I3LNN9	Uncharacterized protein (Fragment) OS=Sus scrofa PE=4 SV=1 - [I3LNN9_PIG]	31.54	20.90 %	2	1	1	1
I3LTH8	Uncharacterized protein OS=Sus scrofa GN=NPM1 PE=4 SV=1 - [I3LTH8_PIG]	491.57	45.23 %	3	13	13	79
F1RKU0	Isocitrate dehydrogenase [NAD] subunit alpha, mitochondrial OS=Sus scrofa GN=IDH3A PE=3 SV=1 - [F1RKU0_PIG]	347.83	32.24 %	2	9	9	45
I3L8Y6	Transcobalamin-1 OS=Sus scrofa GN=TCN1 PE=4 SV=1 - [I3L8Y6_PIG]	332.19	24.61 %	3	7	7	20
F1RWJ6	Uncharacterized protein OS=Sus scrofa GN=NPEPPS PE=4 SV=1 - [F1RWJ6_PIG]	509.18	24.70 %	2	19	19	37
F1SK83	Uncharacterized protein OS=Sus scrofa GN=WASH4P PE=4 SV=1 - [F1SK83_PIG]	24.77	3.84 %	1	1	1	1
F1SKM0	Uncharacterized protein OS=Sus scrofa GN=UQCRC1 PE=3 SV=1 - [F1SKM0_PIG]	594.92	45.21 %	1	14	14	64
F1RFI1	Elongation factor Tu OS=Sus scrofa GN=TUFM PE=3 SV=1 - [F1RFI1_PIG]	928.66	56.86 %	1	24	24	100
F1SRR8	Uncharacterized protein (Fragment) OS=Sus scrofa PE=4 SV=2 - [F1SRR8_PIG]	101.1	2.07 %	1	2	3	8
I3LJX2	Uncharacterized protein OS=Sus scrofa PE=4 SV=1 - [I3LJX2_PIG]	69.45	18.10 %	2	3	3	4
F1RNN0	Uncharacterized protein OS=Sus scrofa GN=VPS29 PE=4 SV=2 - [F1RNN0_PIG]	235.25	41.94 %	1	6	6	11
F1RSB0	Uncharacterized protein (Fragment) OS=Sus scrofa GN=ARFIP1 PE=4 SV=2 - [F1RSB0_PIG]	216.63	21.28 %	2	6	6	8
F1RR69	Uncharacterized protein OS=Sus scrofa GN=SET PE=3 SV=1 - [F1RR69_PIG]	339.23	38.06 %	1	8	8	38
F1RJ68	Uncharacterized protein OS=Sus scrofa GN=OLFM4 PE=4 SV=1 - [F1RJ68_PIG]	187.83	12.30 %	1	4	5	12
F4ZS20	Ubiquitin-conjugating enzyme E2L 6 OS=Sus scrofa GN=UBE2L6 PE=2 SV=1 - [F4ZS20_PIG]	84.52	39.22 %	1	4	4	7
F1RIV6	Uncharacterized protein OS=Sus scrofa GN=MICALL2 PE=4 SV=2 - [F1RIV6_PIG]	20.2	1.53 %	1	1	1	1
F2Z5D4	Uncharacterized protein (Fragment) OS=Sus scrofa GN=SYNCRIP PE=4 SV=2 - [F2Z5D4_PIG]	373.17	21.21 %	1	7	11	29
I3L9V4	Uncharacterized protein OS=Sus scrofa GN=LOC100623659 PE=4 SV=1 - [I3L9V4_PIG]	25.49	4.50 %	1	1	1	2
K9J4R6	6-phosphofructokinase OS=Sus scrofa GN=PFKP_tv1 PE=2 SV=1 - [K9J4R6_PIG]	1002.2	43.24 %	3	23	24	114
B1PMB0	Liver fatty acid binding protein OS=Sus scrofa GN=FABP PE=2 SV=1 - [B1PMB0_PIG]	317.19	69.29 %	2	1	7	214
F1RGE3	NADH dehydrogenase [ubiquinone] 1 alpha subcomplex subunit 2 OS=Sus scrofa GN=LOC100520950 PE=3 SV=1 - [F1RGE3_PIG]	65.83	28.28 %	2	3	3	5
F1SQ09	Uncharacterized protein OS=Sus scrofa GN=LUM PE=4 SV=1 - [F1SQ09_PIG]	145.86	22.87 %	1	6	6	7
M3UYY5	Adenosine monophosphate deaminase 2 tv2 OS=Sus scrofa GN=AMPD2 PE=2 SV=1 - [M3UYY5_PIG]	37.8	3.76 %	1	2	2	3
F1RIU3	Uncharacterized protein OS=Sus scrofa GN=CCT6A PE=3 SV=1 - [F1RIU3_PIG]	508.13	34.65 %	5	12	12	49
F1RNA6	Uncharacterized protein (Fragment) OS=Sus scrofa GN=FLOT2 PE=4 SV=1 - [F1RNA6_PIG]	32.07	6.07 %	1	2	2	2
I3L5L1	Uncharacterized protein OS=Sus scrofa GN=RAP1B PE=4 SV=1 - [I3L5L1_PIG]	190.92	34.24 %	1	3	5	32
I3L813	Proliferating cell nuclear antigen OS=Sus scrofa GN=PCNA PE=3 SV=1 - [I3L813_PIG]	289.94	34.10 %	2	7	7	17
F1RJK0	Uncharacterized protein OS=Sus scrofa GN=COQ5 PE=3 SV=2 - [F1RJK0_PIG]	20.52	6.69 %	1	1	1	1
Q6JHY5	MHC class II antigen (Fragment) OS=Sus scrofa GN=SLA-DQB1 PE=2 SV=1 - [Q6JHY5_PIG]	128.91	12.89 %	36	4	4	10
I3LR20	Uncharacterized protein OS=Sus scrofa GN=DDX46 PE=4 SV=1 - [I3LR20_PIG]	124.83	5.04 %	2	5	5	5
I3LRK1	Uncharacterized protein OS=Sus scrofa PE=4 SV=1 - [I3LRK1_PIG]	821.53	51.28 %	1	16	17	68
F1S9Y6	Uncharacterized protein (Fragment) OS=Sus scrofa GN=LOC100737027 PE=4 SV=1 - [F1S9Y6_PIG]	30.05	28.75 %	2	1	1	2
I3LTB8	Uncharacterized protein OS=Sus scrofa PE=4 SV=1 - [I3LTB8_PIG]	249.37	27.95 %	1	1	8	16
F1S2G5	Uncharacterized protein OS=Sus scrofa GN=ADK PE=4 SV=2 - [F1S2G5_PIG]	61.23	6.91 %	1	2	2	4
K7GQD2	Uncharacterized protein OS=Sus scrofa GN=WDR55 PE=4 SV=1 - [K7GQD2_PIG]	14.61	1.81 %	1	1	1	1
F1SUP2	Uncharacterized protein OS=Sus scrofa GN=SPCS2 PE=4 SV=2 - [F1SUP2_PIG]	95.12	22.57 %	1	4	4	7
L8B0W0	IgG heavy chain OS=Sus scrofa GN=IGHG PE=2 SV=1 - [L8B0W0_PIG]	421.69	32.83 %	2	3	9	147
F1SE73	Uncharacterized protein OS=Sus scrofa GN=DNAJA1 PE=3 SV=1 - [F1SE73_PIG]	134.24	14.61 %	3	4	5	18
F1SS93	Uncharacterized protein (Fragment) OS=Sus scrofa GN=CTSS PE=3 SV=1 - [F1SS93_PIG]	70.36	10.53 %	1	3	3	5
F1SV22	Uncharacterized protein OS=Sus scrofa GN=MACF1 PE=4 SV=2 - [F1SV22_PIG]	13.06	0.11 %	1	1	1	2
B8XSJ5	Acyl-CoA synthetase long-chain family member 3 OS=Sus scrofa GN=ACSL3 PE=2 SV=1 - [B8XSJ5_PIG]	356.05	21.39 %	4	11	11	36
L8AXM9	IgG heavy chain OS=Sus scrofa GN=IGHG PE=2 SV=1 - [L8AXM9_PIG]	500.55	29.87 %	6	1	9	203
F1RK02	Uncharacterized protein (Fragment) OS=Sus scrofa GN=LCP1 PE=4 SV=2 - [F1RK02_PIG]	1446.3	69.23 %	1	31	34	214
I3W8V7	U2 small nuclear RNA auxiliary factor 2 OS=Sus scrofa GN=U2AF2 PE=2 SV=1 - [I3W8V7_PIG]	235.74	23.57 %	1	7	7	15
F1SU78	Uncharacterized protein OS=Sus scrofa GN=MCU PE=4 SV=2 - [F1SU78_PIG]	147.11	20.07 %	1	4	4	9
F1S6Z3	Uncharacterized protein OS=Sus scrofa GN=ABRACL PE=4 SV=1 - [F1S6Z3_PIG]	53.28	37.04 %	1	2	2	4
D7RK08	Transferrin receptor protein OS=Sus scrofa GN=TFRC PE=4 SV=1 - [D7RK08_PIG]	94.45	8.98 %	2	5	5	10
F1RI41	Eukaryotic translation initiation factor 3 subunit K OS=Sus scrofa GN=EIF3K PE=3 SV=2 - [F1RI41_PIG]	80.61	11.47 %	1	2	2	5
F2Z5F9	Uncharacterized protein OS=Sus scrofa GN=TIAL1 PE=4 SV=2 - [F2Z5F9_PIG]	70.28	10.20 %	1	3	3	4
F1S891	Small nuclear ribonucleoprotein-associated protein OS=Sus scrofa GN=SNRPB PE=3 SV=2 - [F1S891_PIG]	174.69	13.03 %	3	4	4	15
F1S3E0	Uncharacterized protein (Fragment) OS=Sus scrofa GN=TMED9 PE=3 SV=2 - [F1S3E0_PIG]	109.36	19.76 %	1	3	4	7
F1RKW8	Uncharacterized protein (Fragment) OS=Sus scrofa GN=PSMD11 PE=4 SV=1 - [F1RKW8_PIG]	169.32	26.02 %	1	8	8	15
F1SGF1	Uncharacterized protein OS=Sus scrofa GN=PSMD6 PE=4 SV=2 - [F1SGF1_PIG]	45.9	4.12 %	1	1	1	4
P00336	L-lactate dehydrogenase B chain OS=Sus scrofa GN=LDHB PE=1 SV=3 - [LDHB_PIG]	579.72	46.11 %	8	3	13	64
F1SHU0	Uncharacterized protein (Fragment) OS=Sus scrofa GN=HIBADH PE=4 SV=2 - [F1SHU0_PIG]	63.1	15.43 %	1	2	2	4
F1SSS8	Uncharacterized protein OS=Sus scrofa GN=RMDN3 PE=4 SV=2 - [F1SSS8_PIG]	42.11	5.51 %	1	2	2	2
A5A766	Glycoprotein NMB OS=Sus scrofa GN=GPNMB PE=2 SV=1 - [A5A766_PIG]	146.2	8.18 %	1	2	2	6
F1RKZ7	Uncharacterized protein OS=Sus scrofa GN=SDF2L1 PE=4 SV=1 - [F1RKZ7_PIG]	65.71	9.50 %	1	2	2	2
B9V4F0	ADP-ribosylation factor 5 OS=Sus scrofa GN=ARF5 PE=2 SV=1 - [B9V4F0_PIG]	300.56	43.33 %	3	1	7	42
F1S3F3	Uncharacterized protein OS=Sus scrofa GN=ISCA2 PE=4 SV=1 - [F1S3F3_PIG]	23.38	7.79 %	1	1	1	1
F1RX00	Amine oxidase [flavin-containing] A OS=Sus scrofa GN=MAOA PE=4 SV=2 - [F1RX00_PIG]	681.35	39.09 %	4	18	20	82
I3LI90	Uncharacterized protein OS=Sus scrofa PE=4 SV=1 - [I3LI90_PIG]	66.18	29.26 %	1	2	2	7
[truncated: 636 more rows]
