# Supplementary material for: Proteome changes in the small intestinal mucosa of growing pigs with dietary supplementation of non-starch polysaccharide enzymes
Source: Proteome Sci. 2017 Jan 10;15:3. doi: 10.1186/s12953-016-0109-6 (PMC5223414; doi:10.1186/s12953-016-0109-6)
Supplement: Additional file 4: Table S3. — List of all differentially expressed proteins (n = 104) identified in the study. (XLSX 31 kb) [file 12953_2016_109_MOESM4_ESM.xlsx]

## Sheet: Sheet1
Table S3 List of all differentially expressed proteins (n=104) identified in the study
Accession	Description	Score	113/113	113/114	113/115	113/116	113/117	113/118	113/119	113/121	Log2 (113/113)	Log2 (114/113)	Log2 (115/113)	Log2 (116/113)	Log2 (117/113)	Log2 (118/113)	Log2 (119/113)	Log2 (121/113)	Log2 Ratio	P-value
F1SPG4	Uncharacterized protein (Fragment) OS=Sus scrofa GN=NUP210 PE=4 SV=2 - [F1SPG4_PIG]	68.57	1	1.071	0.97	1.071	1.273	1.32	1.261	1.273	0	-0.0989585	0.0439433	-0.0989585	-0.348232	-0.400538	-0.334568	-0.348232	-0.319399	0.000175545
F1S419	Uncharacterized protein OS=Sus scrofa GN=SF3B3 PE=4 SV=2 - [F1S419_PIG]	85.61	1	1.097	0.958	1.013	1.329	1.235	1.402	1.277	0	-0.133564	0.0619024	-0.0186342	-0.410341	-0.304511	-0.487486	-0.352759	-0.3662	0.000653522
Q9TSA7	Calmodulin (Fragments) OS=Sus scrofa PE=4 SV=1 - [Q9TSA7_PIG]	108.72	1	0.973	0.617	0.954	0.365	0.412	0.387	0.449	0	0.0394883	0.696658	0.0679388	1.45403	1.27928	1.36959	1.15521	1.11351	0.000767435
F1RIF3	Uncharacterized protein OS=Sus scrofa GN=FAH PE=4 SV=1 - [F1RIF3_PIG]	38.37	1	1.052	1.199	1.031	0.853	0.765	0.815	0.821	0	-0.0731347	-0.261832	-0.0440443	0.229382	0.386468	0.295128	0.284546	0.393634	0.00101445
K9J4V0	U5 small nuclear ribonucleoprotein 200 kDa helicase OS=Sus scrofa GN=SNRNP200 PE=2 SV=1 - [K9J4V0_PIG]	248.18	1	1.034	1.02	0.979	1.317	1.327	1.133	1.266	0	-0.0482362	-0.0285692	0.0306192	-0.397255	-0.408168	-0.180148	-0.340277	-0.319916	0.00116997
F2Z5Q6	40S ribosomal protein S6 (Fragment) OS=Sus scrofa GN=RPS6 PE=3 SV=2 - [F2Z5Q6_PIG]	140.42	1	1.045	1.295	1.43	2.338	1.98	1.857	2.145	0	-0.0635029	-0.372952	-0.516015	-1.22527	-0.9855	-0.892974	-1.10098	-0.813064	0.00126779
F1SFD6	Uncharacterized protein (Fragment) OS=Sus scrofa PE=4 SV=2 - [F1SFD6_PIG]	84.58	1	0.818	0.918	0.928	0.681	0.713	0.717	0.739	0	0.289827	0.123434	0.107803	0.554273	0.488026	0.479955	0.436354	0.359386	0.00142963
I3LU95	Uncharacterized protein OS=Sus scrofa GN=PDS5A PE=4 SV=1 - [I3LU95_PIG]	74.16	1	1.132	1.026	1.167	1.793	1.999	1.742	1.388	0	-0.178874	-0.0370307	-0.222805	-0.842375	-0.999278	-0.800745	-0.473008	-0.669174	0.00160142
I3LM15	Uncharacterized protein OS=Sus scrofa GN=AGPS PE=4 SV=1 - [I3LM15_PIG]	48.77	1	0.992	1.07	1.157	1.377	1.245	1.442	1.338	0	0.011588	-0.0976108	-0.210389	-0.461529	-0.316146	-0.528071	-0.420078	-0.357353	0.00192221
Q9GK25	Peptidyl-prolyl cis-trans isomerase (Fragment) OS=Sus scrofa PE=2 SV=1 - [Q9GK25_PIG]	266.1	1	1.398	0.95	1.542	0.397	0.329	0.424	0.695	0	-0.483364	0.0740006	-0.624803	1.33279	1.60384	1.23786	0.524915	1.43339	0.00252261
F1SD96	Uncharacterized protein (Fragment) OS=Sus scrofa GN=RAD23A PE=4 SV=1 - [F1SD96_PIG]	85.25	1	1.291	0.899	1.014	0.379	0.435	0.663	0.575	0	-0.368489	0.153607	-0.0200577	1.39973	1.20091	0.592919	0.798366	1.05672	0.00264401
F1S8K5	Uncharacterized protein OS=Sus scrofa GN=SUPT16H PE=4 SV=1 - [F1S8K5_PIG]	35.43	1	1.214	0.994	1.197	1.445	1.476	1.474	1.386	0	-0.279768	0.00868224	-0.259423	-0.531069	-0.561693	-0.559737	-0.470927	-0.398229	0.00283083
Q1ACV5	Transporter associated with antigen processing 1 OS=Sus scrofa PE=2 SV=1 - [Q1ACV5_PIG]	298.67	1	1.029	0.907	0.926	1.252	1.162	1.308	1.116	0	-0.041243	0.140826	0.110916	-0.324235	-0.21661	-0.387363	-0.158337	-0.324261	0.00300323
N0E654	Casein kinase II b subunit splicing isoform 476 (Fragment) OS=Sus scrofa GN=Csnk2b PE=2 SV=1 - [N0E654_PIG]	63.97	1	0.849	0.922	0.975	1.169	1.102	1.079	1.151	0	0.236164	0.117161	0.0365259	-0.225275	-0.140124	-0.109695	-0.202888	-0.266958	0.00393603
F1SKJ2	Uncharacterized protein OS=Sus scrofa GN=TXN2 PE=4 SV=1 - [F1SKJ2_PIG]	29.86	1	0.867	0.913	0.816	0.738	0.732	0.644	0.622	0	0.205896	0.131313	0.293359	0.438307	0.450084	0.634867	0.685014	0.394426	0.00431711
I3LE99	Uncharacterized protein OS=Sus scrofa GN=LOC100525734 PE=4 SV=1 - [I3LE99_PIG]	51.58	1	1.213	1.217	1.106	1.387	1.393	1.374	1.384	0	-0.27858	-0.283329	-0.145351	-0.471968	-0.478195	-0.458382	-0.468844	-0.292532	0.00479985
F1RZH4	Uncharacterized protein OS=Sus scrofa PE=4 SV=1 - [F1RZH4_PIG]	32.67	1	1.158	1.467	1.575	2.577	2.551	1.902	2.059	0	-0.211635	-0.552869	-0.655352	-1.36569	-1.35106	-0.927517	-1.04194	-0.81659	0.00480463
A3FJ41	MHC class I antigen (Fragment) OS=Sus scrofa GN=SLA-1 PE=4 SV=1 - [A3FJ41_PIG]	120.03	1	0.922	0.917	0.89	0.761	0.654	0.696	0.823	0	0.117161	0.125006	0.168123	0.394032	0.612637	0.522841	0.281036	0.350064	0.00500475
Q9GJX2	Diazepam binding inhibitor (Fragment) OS=Sus scrofa GN=DBI PE=2 SV=1 - [Q9GJX2_PIG]	80.13	1	0.793	1.411	0.939	0.675	0.443	0.56	0.503	0	0.334607	-0.496718	0.0908029	0.567041	1.17462	0.836501	0.99137	0.91021	0.00569753
P10668	Cofilin-1 OS=Sus scrofa GN=CFL1 PE=1 SV=3 - [COF1_PIG]	704.02	1	0.935	0.851	0.82	0.708	0.754	0.758	0.686	0	0.0969617	0.232769	0.286304	0.498179	0.407364	0.39973	0.54372	0.308239	0.00587037
F1RGC8	Uncharacterized protein OS=Sus scrofa GN=NLRP6 PE=4 SV=3 - [F1RGC8_PIG]	119.58	1	0.943	0.896	1.053	1.092	1.284	1.308	1.189	0	0.0846703	0.158429	-0.0745054	-0.126973	-0.360645	-0.387363	-0.249749	-0.323331	0.00605506
F1SD98	Uncharacterized protein OS=Sus scrofa GN=TRMT1 PE=4 SV=2 - [F1SD98_PIG]	27.72	1	1.134	1.161	1.127	1.358	1.265	1.506	1.308	0	-0.181421	-0.215368	-0.172488	-0.441483	-0.339137	-0.590722	-0.387363	-0.297357	0.0064908
K7GKQ1	Uncharacterized protein OS=Sus scrofa GN=RAB9A PE=3 SV=1 - [K7GKQ1_PIG]	26.6	1	1.025	1.003	1.131	1.439	1.474	1.459	1.135	0	-0.0356239	-0.00432161	-0.177599	-0.525067	-0.559737	-0.54498	-0.182692	-0.398733	0.00710126
F1RKI3	Uncharacterized protein OS=Sus scrofa GN=HINT1 PE=4 SV=1 - [F1RKI3_PIG]	80.55	1	0.94	1.041	1.178	0.85	0.884	0.819	0.772	0	0.0892673	-0.0579701	-0.23634	0.234465	0.177882	0.288065	0.373327	0.319695	0.00728119
Q5G6W0	Cofilin 2 (Fragment) OS=Sus scrofa PE=2 SV=1 - [Q5G6W0_PIG]	48.67	1	1.161	1.031	0.83	0.773	0.777	0.695	0.731	0	-0.215368	-0.0440443	0.268817	0.37146	0.364013	0.524915	0.452057	0.42576	0.00734391
I3LHZ6	Uncharacterized protein OS=Sus scrofa GN=DHX9 PE=4 SV=1 - [I3LHZ6_PIG]	994.71	1	1.198	0.984	1.14	1.41	1.33	1.315	1.267	0	-0.260628	0.0232698	-0.189034	-0.495695	-0.411426	-0.395063	-0.341417	-0.304302	0.0074897
F1SDV7	Uncharacterized protein (Fragment) OS=Sus scrofa GN=TOP1 PE=4 SV=1 - [F1SDV7_PIG]	99.93	1	1.276	1.028	1.193	1.402	1.469	1.749	1.457	0	-0.351628	-0.0398403	-0.254594	-0.487486	-0.554834	-0.80653	-0.543001	-0.436447	0.00751209
F1RFM7	Uncharacterized protein OS=Sus scrofa GN=AIMP2 PE=4 SV=1 - [F1RFM7_PIG]	232.75	1	0.857	0.951	1.074	1.221	1.169	1.129	1.208	0	0.222633	0.0724828	-0.102994	-0.288063	-0.225275	-0.175045	-0.27262	-0.288281	0.00756209
P16549	Dimethylaniline monooxygenase [N-oxide-forming] 1 OS=Sus scrofa GN=FMO1 PE=1 SV=3 - [FMO1_PIG]	39.55	1	1.084	0.412	0.366	0.214	0.199	0.172	0.239	0	-0.116365	1.27928	1.45008	2.22432	2.32916	2.53952	2.06492	1.63623	0.00843584
Q2EN80	NADH dehydrogenase 1 beta subcomplex 6 OS=Sus scrofa GN=LOC733605 PE=2 SV=1 - [Q2EN80_PIG]	70.86	1	0.979	1.04	1.106	1.418	1.516	1.165	1.237	0	0.0306192	-0.0565835	-0.145351	-0.503858	-0.60027	-0.22033	-0.306846	-0.364997	0.00875757
P62802	Histone H4 OS=Sus scrofa PE=1 SV=2 - [H4_PIG]	358.11	1	1.404	1.04	1.607	2.125	1.992	1.699	2.088	0	-0.489543	-0.0565835	-0.68437	-1.08746	-0.994218	-0.764686	-1.06212	-0.669498	0.0103495
F1S1V1	Uncharacterized protein OS=Sus scrofa GN=SSB PE=4 SV=2 - [F1S1V1_PIG]	196.5	1	1.296	1.344	1.841	2.402	2.5	1.884	2.156	0	-0.374066	-0.426533	-0.88049	-1.26424	-1.32193	-0.913799	-1.10836	-0.731808	0.0111124
F1RS45	DNA topoisomerase 2 OS=Sus scrofa PE=3 SV=2 - [F1RS45_PIG]	116.62	1	1.254	1.038	1.116	1.319	1.375	1.29	1.303	0	-0.326537	-0.0538064	-0.158337	-0.399445	-0.459432	-0.367371	-0.381837	-0.267351	0.0116563
F1S1X3	Uncharacterized protein OS=Sus scrofa GN=NARS PE=3 SV=2 - [F1S1X3_PIG]	262.65	1	1.124	1.142	0.898	1.246	1.307	1.332	1.234	0	-0.168642	-0.191563	0.155213	-0.317304	-0.386259	-0.413594	-0.303342	-0.303877	0.0118652
F2Z576	Histone H3 OS=Sus scrofa GN=LOC100525821 PE=2 SV=1 - [F2Z576_PIG]	159.44	1	1.555	0.986	1.437	2.574	2.203	1.706	1.9	0	-0.636915	0.0203404	-0.52306	-1.36401	-1.13947	-0.770618	-0.925999	-0.765116	0.0119607
A2SZV5	Tax1 binding protein 3 (Fragment) OS=Sus scrofa PE=4 SV=1 - [A2SZV5_PIG]	55.14	1	0.919	1.002	0.926	0.734	0.916	0.727	0.774	0	0.121863	-0.00288251	0.110916	0.446148	0.12658	0.459973	0.369595	0.2931	0.0132939
B8XX91	DNA-dependent activator of IFN-regulatory factor OS=Sus scrofa GN=DAI PE=2 SV=1 - [B8XX91_PIG]	100.5	1	1.126	1.101	1.334	0.967	0.541	0.746	0.605	0	-0.171207	-0.138814	-0.415759	0.0484122	0.8863	0.422752	0.724993	0.702059	0.0136834
Q29194	Ribosomal protein S2 (Fragment) OS=Sus scrofa PE=2 SV=1 - [Q29194_PIG]	46.59	1	1.222	1.09	1.436	1.61	1.65	1.419	1.766	0	-0.289244	-0.124328	-0.522056	-0.687061	-0.722466	-0.504875	-0.820485	-0.449815	0.0137778
I3LFV4	Uncharacterized protein OS=Sus scrofa GN=YBX1 PE=4 SV=1 - [I3LFV4_PIG]	157.89	1	1.199	0.97	1.076	0.723	0.814	0.961	0.712	0	-0.261832	0.0439433	-0.105678	0.467932	0.296899	0.0573917	0.490051	0.40896	0.0148302
I3LIN8	Histone H2A OS=Sus scrofa GN=H2AFY PE=3 SV=1 - [I3LIN8_PIG]	224.89	1	1.427	1.01	1.382	1.708	1.737	1.511	1.876	0	-0.512985	-0.0143553	-0.466758	-0.772308	-0.796598	-0.595504	-0.90766	-0.519493	0.0149444
F1SGS9	Catalase OS=Sus scrofa GN=CAT PE=3 SV=1 - [F1SGS9_PIG]	923.56	1	0.793	0.862	0.851	0.797	0.539	0.481	0.567	0	0.334607	0.21424	0.232769	0.327348	0.891643	1.05589	0.818579	0.577961	0.015144
Q7SIB7	Phosphoglycerate kinase 1 OS=Sus scrofa GN=PGK1 PE=1 SV=3 - [PGK1_PIG]	850.39	1	0.796	1.026	0.986	0.817	0.766	0.764	0.729	0	0.32916	-0.0370307	0.0203404	0.291592	0.384584	0.388355	0.456009	0.302018	0.016038
B0FWK5	Ribosomal protein L5 OS=Sus scrofa GN=RPL5 PE=2 SV=1 - [B0FWK5_PIG]	178.57	1	1.158	0.998	1.323	1.442	1.449	1.316	1.421	0	-0.211635	0.00288828	-0.403813	-0.528071	-0.535058	-0.396159	-0.506907	-0.338409	0.0165214
I3LCI4	Uncharacterized protein OS=Sus scrofa GN=ZFR PE=4 SV=1 - [I3LCI4_PIG]	41.93	1	1.063	0.952	1.026	1.137	1.097	1.367	1.31	0	-0.0881416	0.0709665	-0.0370307	-0.185232	-0.133564	-0.451013	-0.389567	-0.276293	0.0166536
B5APV0	Actin-related protein 2/3 complex subunit 5 OS=Sus scrofa GN=ARPC5 PE=2 SV=1 - [B5APV0_PIG]	170.99	1	0.856	0.951	0.902	0.7	0.694	0.876	0.749	0	0.224317	0.0724828	0.148801	0.514573	0.526992	0.190997	0.416962	0.300981	0.0166999
F1RIG0	Uncharacterized protein (Fragment) OS=Sus scrofa PE=4 SV=1 - [F1RIG0_PIG]	47.28	1	1.024	1.232	1.106	1.282	1.213	1.403	1.336	0	-0.0342157	-0.301002	-0.145351	-0.358396	-0.27858	-0.488515	-0.41792	-0.26571	0.0169289
I3LSY0	Uncharacterized protein OS=Sus scrofa GN=ACSM4 PE=4 SV=1 - [I3LSY0_PIG]	21.13	1	1.017	0.57	0.565	0.401	0.521	0.352	0.408	0	-0.0243197	0.810966	0.823677	1.31833	0.940645	1.50635	1.29336	0.86209	0.0179398
F1S8A5	Uncharacterized protein OS=Sus scrofa GN=MRPS26 PE=4 SV=1 - [F1S8A5_PIG]	38.63	1	1.06	1.107	1.286	1.655	1.331	1.3	1.412	0	-0.0840643	-0.146655	-0.362891	-0.726831	-0.412511	-0.378512	-0.49774	-0.355496	0.0180662
A5GFY4	Negative elongation factor D OS=Sus scrofa GN=NELFCD PE=3 SV=1 - [NELFD_PIG]	43.67	1	1.088	1.223	1.347	1.388	1.391	1.532	1.47	0	-0.121679	-0.290424	-0.42975	-0.473008	-0.476122	-0.615416	-0.555816	-0.319627	0.0189305
D0G6R8	Phosphatidate cytidylyltransferase OS=Sus scrofa GN=CDS2 PE=2 SV=1 - [D0G6R8_PIG]	33.01	1	1.113	1.223	0.977	1.161	1.467	1.448	1.597	0	-0.154454	-0.290424	0.0335695	-0.215368	-0.552869	-0.534062	-0.675364	-0.391589	0.0192172
Q95332	Betaine--homocysteine S-methyltransferase 1 (Fragment) OS=Sus scrofa GN=BHMT PE=1 SV=3 - [BHMT1_PIG]	110.41	1	1.115	0.459	0.492	0.35	0.365	0.273	0.34	0	-0.157044	1.12343	1.02327	1.51457	1.45403	1.87303	1.55639	1.10209	0.0192861
I3L739	Uncharacterized protein OS=Sus scrofa GN=JMJD6 PE=4 SV=1 - [I3L739_PIG]	39.99	1	0.979	1.017	0.798	1.228	1.068	1.161	1.168	0	0.0306192	-0.0243197	0.325539	-0.296311	-0.0949116	-0.215368	-0.22404	-0.290617	0.0193255
F1S5A8	Uncharacterized protein OS=Sus scrofa GN=DHX15 PE=4 SV=1 - [F1S5A8_PIG]	259.43	1	1.187	1.174	1.19	1.269	1.298	1.515	1.378	0	-0.24732	-0.231432	-0.250962	-0.343692	-0.37629	-0.599318	-0.462576	-0.263041	0.0198235
H9BYW2	Acyl-coenzyme A oxidase OS=Sus scrofa GN=ACOX1 PE=2 SV=1 - [H9BYW2_PIG]	370.35	1	0.503	0.803	0.893	0.602	0.33	0.4	0.367	0	0.99137	0.316528	0.163268	0.732165	1.59946	1.32193	1.44615	0.907134	0.0200074
F1RRG9	Uncharacterized protein OS=Sus scrofa GN=SMARCA5 PE=4 SV=1 - [F1RRG9_PIG]	99.44	1	1.335	1.089	1.144	1.406	1.761	1.492	1.327	0	-0.41684	-0.123004	-0.194087	-0.491597	-0.816395	-0.577248	-0.408168	-0.389869	0.0200574
I3LDJ8	Uncharacterized protein OS=Sus scrofa PE=3 SV=1 - [I3LDJ8_PIG]	303.51	1	0.943	0.612	0.539	0.494	0.497	0.377	0.398	0	0.0846703	0.708396	0.891643	1.01742	1.00868	1.40736	1.32916	0.769478	0.0202402
F1RS34	Uncharacterized protein OS=Sus scrofa GN=GAPVD1 PE=4 SV=2 - [F1RS34_PIG]	22.69	1	1.19	1.478	1.127	1.559	1.44	1.566	1.687	0	-0.250962	-0.563646	-0.172488	-0.640621	-0.526069	-0.647084	-0.75446	-0.395285	0.0206573
F1RGP1	Uncharacterized protein OS=Sus scrofa GN=MYBBP1A PE=4 SV=1 - [F1RGP1_PIG]	445.89	1	1.464	1.225	1.468	1.742	2.078	1.537	1.891	0	-0.549916	-0.292782	-0.553852	-0.800745	-1.0552	-0.620117	-0.919149	-0.499664	0.0208078
P12309	Glutaredoxin-1 OS=Sus scrofa GN=GLRX PE=1 SV=2 - [GLRX1_PIG]	277.83	1	0.633	1.094	0.791	0.647	0.543	0.463	0.579	0	0.659723	-0.129613	0.33825	0.628162	0.880976	1.11092	0.788365	0.635015	0.0208213
F2Z5Q8	Uncharacterized protein OS=Sus scrofa GN=LOC100519675 PE=4 SV=1 - [F2Z5Q8_PIG]	57.33	1	1.178	1.21	1.511	1.911	1.583	1.476	1.695	0	-0.23634	-0.275007	-0.595504	-0.934328	-0.662661	-0.561693	-0.761285	-0.453279	0.0209312
F1ST01	Uncharacterized protein OS=Sus scrofa GN=SELENBP1 PE=4 SV=1 - [F1ST01_PIG]	936.42	1	0.946	1.291	0.995	0.884	0.795	0.847	0.817	0	0.0800879	-0.368489	0.00723157	0.177882	0.330973	0.239566	0.291592	0.330296	0.0209497
F1RL38	Uncharacterized protein OS=Sus scrofa GN=DDT PE=4 SV=2 - [F1RL38_PIG]	49.68	1	0.994	1.199	1.127	1.005	0.826	0.678	0.729	0	0.00868224	-0.261832	-0.172488	-0.0071955	0.275786	0.560643	0.456009	0.42772	0.0229821
I3L7T6	Histone H2A OS=Sus scrofa GN=H2AFX PE=3 SV=1 - [I3L7T6_PIG]	357.7	1	1.311	0.951	1.423	2.171	1.572	1.525	1.618	0	-0.390668	0.0724828	-0.508936	-1.11836	-0.652601	-0.608809	-0.694212	-0.561715	0.023131
P27917	Apolipoprotein C-III OS=Sus scrofa GN=APOC3 PE=1 SV=2 - [APOC3_PIG]	226.39	1	0.813	1.312	0.698	0.585	0.425	0.478	0.724	0	0.298673	-0.391768	0.518701	0.773491	1.23447	1.06492	0.465938	0.778302	0.0240844
F1SCF9	Uncharacterized protein (Fragment) OS=Sus scrofa GN=TECR PE=4 SV=2 - [F1SCF9_PIG]	38.34	1	1.213	1.121	1.478	1.596	1.629	1.439	1.518	0	-0.27858	-0.164786	-0.563646	-0.674461	-0.703987	-0.525067	-0.602172	-0.374668	0.024246
I3LEN7	Uncharacterized protein OS=Sus scrofa GN=ALDH1L1 PE=3 SV=1 - [I3LEN7_PIG]	49.04	1	0.984	0.732	0.753	0.633	0.679	0.586	0.706	0	0.0232698	0.450084	0.409278	0.659723	0.558517	0.771027	0.50226	0.402224	0.0244731
F1SMZ9	Uncharacterized protein (Fragment) OS=Sus scrofa GN=SF3B1 PE=4 SV=2 - [F1SMZ9_PIG]	267.33	1	1.109	1.008	1.251	1.396	1.295	1.341	1.2	0	-0.149259	-0.0114956	-0.323082	-0.481299	-0.372952	-0.423309	-0.263034	-0.264189	0.0244932
I3LK37	Uncharacterized protein (Fragment) OS=Sus scrofa PE=3 SV=1 - [I3LK37_PIG]	33.39	1	1.14	1.141	1.255	1.45	1.362	1.22	1.566	0	-0.189034	-0.190299	-0.327687	-0.536053	-0.445727	-0.286881	-0.647084	-0.302181	0.0248254
F1SL31	Uncharacterized protein OS=Sus scrofa GN=TAPBPL PE=4 SV=2 - [F1SL31_PIG]	27.83	1	0.765	0.797	0.71	0.957	0.976	1.124	1.121	0	0.386468	0.327348	0.494109	0.0634092	0.0350469	-0.168642	-0.164786	-0.360724	0.0265746
F2Z5K9	Histone H3 OS=Sus scrofa GN=LOC100622412 PE=3 SV=1 - [F2Z5K9_PIG]	178.75	1	1.46	1.004	1.415	1.981	2.678	1.357	2.396	0	-0.545968	-0.00575927	-0.500802	-0.986229	-1.42116	-0.440421	-1.26063	-0.763976	0.0270143
P53027	60S ribosomal protein L10a (Fragment) OS=Sus scrofa GN=RPL10A PE=2 SV=3 - [RL10A_PIG]	154.25	1	1.099	0.973	1.361	1.38	1.472	1.297	1.406	0	-0.136191	0.0394883	-0.444667	-0.464668	-0.557778	-0.375178	-0.491597	-0.336963	0.027246
B8XTR8	Granzyme H OS=Sus scrofa GN=gzmH PE=2 SV=1 - [B8XTR8_PIG]	168.84	1	0.664	0.798	1.043	1.004	1.638	1.686	1.282	0	0.590745	0.325539	-0.0607392	-0.00575927	-0.711935	-0.753605	-0.358396	-0.67131	0.0272486
K9IVG8	DEAD (Asp-Glu-Ala-Asp) box helicase 21 OS=Sus scrofa GN=DDX21 PE=2 SV=1 - [K9IVG8_PIG]	44.62	1	1.448	1.242	1.082	1.363	1.565	1.554	1.686	0	-0.534062	-0.312665	-0.1137	-0.446786	-0.646163	-0.635987	-0.753605	-0.380528	0.0292248
A5J2A8	Thioredoxin (Fragment) OS=Sus scrofa GN=TRX PE=4 SV=1 - [A5J2A8_PIG]	128.36	1	1.041	1.01	0.909	0.617	0.85	0.844	0.839	0	-0.0579701	-0.0143553	0.137648	0.696658	0.234465	0.244685	0.253257	0.340936	0.030292
F1S0Y8	Uncharacterized protein OS=Sus scrofa GN=ADH4 PE=3 SV=2 - [F1S0Y8_PIG]	40.7	1	0.868	0.546	0.645	0.412	0.546	0.387	0.548	0	0.204233	0.873027	0.632629	1.27928	0.873027	1.36959	0.867752	0.669942	0.0308678
Q8WNQ7	N-acetylgalactosamine-6-sulfatase OS=Sus scrofa GN=GALNS PE=2 SV=1 - [GALNS_PIG]	52.52	1	1.574	0.986	1.266	0.588	0.808	0.894	0.882	0	-0.654436	0.0203404	-0.340277	0.766112	0.307573	0.161653	0.181149	0.597715	0.031077
F2Z554	Uncharacterized protein OS=Sus scrofa GN=RPL30 PE=3 SV=1 - [F2Z554_PIG]	105.87	1	1.185	1.349	1.256	1.398	1.465	1.478	1.38	0	-0.244887	-0.43189	-0.328836	-0.483364	-0.550901	-0.563646	-0.464668	-0.264241	0.0323166
F2Z5I7	Uncharacterized protein OS=Sus scrofa GN=AP1M1 PE=4 SV=1 - [F2Z5I7_PIG]	57.49	1	0.994	1.025	1.088	1.104	1.623	1.179	1.461	0	0.00868224	-0.0356239	-0.121679	-0.14274	-0.698663	-0.237564	-0.546956	-0.369326	0.0325615
F2Z5F7	Uncharacterized protein OS=Sus scrofa GN=DPY30 PE=4 SV=1 - [F2Z5F7_PIG]	95.33	1	1.084	0.949	0.839	0.728	0.787	0.873	0.832	0	-0.116365	0.07552	0.253257	0.45799	0.345564	0.195946	0.265345	0.263108	0.0334415
Q9TV62	Myosin-4 OS=Sus scrofa GN=MYH4 PE=2 SV=1 - [MYH4_PIG]	192.94	1	0.834	0.617	1.616	1.931	1.744	1.484	1.648	0	0.261881	0.696658	-0.692427	-0.949348	-0.8024	-0.569491	-0.720716	-0.827017	0.0336197
F1SMY1	Uncharacterized protein OS=Sus scrofa GN=TMX3 PE=4 SV=2 - [F1SMY1_PIG]	39.1	1	1.065	1.208	0.886	0.893	0.786	0.773	0.908	0	-0.0908534	-0.27262	0.174621	0.163268	0.347399	0.37146	0.139236	0.302554	0.0344724
A1XQS7	MCEE OS=Sus scrofa GN=MCEE PE=2 SV=1 - [A1XQS7_PIG]	31.96	1	1.129	1.089	1.202	1.041	0.744	0.869	0.923	0	-0.175045	-0.123004	-0.265437	-0.0579701	0.426625	0.202572	0.115597	0.312578	0.0347256
F1RM40	Uncharacterized protein OS=Sus scrofa GN=SYMPK PE=4 SV=2 - [F1RM40_PIG]	87.98	1	0.971	0.824	1.067	1.411	1.142	1.088	1.155	0	0.0424568	0.279284	-0.0935602	-0.496718	-0.191563	-0.121679	-0.207893	-0.311508	0.0348781
Q29195	60S ribosomal protein L10 OS=Sus scrofa GN=RPL10 PE=2 SV=3 - [RL10_PIG]	105.8	1	1.23	1.366	1.399	1.943	1.477	1.557	1.532	0	-0.298658	-0.449957	-0.484396	-0.958286	-0.56267	-0.638769	-0.615416	-0.385532	0.0350213
I3LV30	RING finger protein 114 (Fragment) OS=Sus scrofa GN=RNF114 PE=4 SV=1 - [I3LV30_PIG]	30.97	1	0.78	0.776	0.918	0.767	0.672	0.69	0.736	0	0.358454	0.365871	0.123434	0.382702	0.573467	0.535332	0.442222	0.271491	0.0351706
P67985	60S ribosomal protein L22 OS=Sus scrofa GN=RPL22 PE=2 SV=2 - [RL22_PIG]	113.83	1	1.223	1.292	1.509	2.089	1.782	1.359	1.787	0	-0.290424	-0.369606	-0.593593	-1.06281	-0.833497	-0.442545	-0.83754	-0.480693	0.0354577
F1RN91	Uncharacterized protein (Fragment) OS=Sus scrofa PE=4 SV=2 - [F1RN91_PIG]	35.04	1	0.863	0.826	0.772	0.798	0.728	0.651	0.678	0	0.212568	0.275786	0.373327	0.325539	0.45799	0.619271	0.560643	0.27544	0.0355138
I7GF95	Guanine nucleotide binding protein-like 1 OS=Sus scrofa GN=GNL1 PE=4 SV=1 - [I7GF95_PIG]	58.56	1	1.304	1.118	1.208	1.255	1.718	1.567	1.364	0	-0.382944	-0.16092	-0.27262	-0.327687	-0.78073	-0.648005	-0.447844	-0.346945	0.037117
I3L7T8	Uncharacterized protein OS=Sus scrofa PE=4 SV=1 - [I3L7T8_PIG]	186.84	1	0.894	0.819	0.992	0.904	0.712	0.659	0.696	0	0.161653	0.288065	0.011588	0.145605	0.490051	0.60165	0.522841	0.32471	0.037299
A7UIU7	ATP citrate lyase OS=Sus scrofa GN=ACL PE=2 SV=1 - [A7UIU7_PIG]	468.98	1	1.251	0.975	1.131	1.126	1.447	1.638	1.47	0	-0.323082	0.0365259	-0.177599	-0.171207	-0.533065	-0.711935	-0.555816	-0.376967	0.0373659
I3LUU9	Uncharacterized protein (Fragment) OS=Sus scrofa PE=4 SV=1 - [I3LUU9_PIG]	10.22	1	0.925	0.679	0.951	0.381	0.392	0.884	0.455	0	0.112475	0.558517	0.0724828	1.39214	1.35107	0.177882	1.13606	0.82842	0.0374294
A5GFQ5	Protein canopy homolog 3 OS=Sus scrofa GN=CNPY3 PE=3 SV=1 - [CNPY3_PIG]	40.13	1	0.975	0.9	0.699	1.007	1.151	1.65	1.815	0	0.0365259	0.152003	0.516636	-0.0100637	-0.202888	-0.722466	-0.85997	-0.625138	0.037642
F1S8L9	Uncharacterized protein OS=Sus scrofa GN=HNRNPU PE=4 SV=2 - [F1S8L9_PIG]	883.61	1	1.296	1.035	1.341	1.648	1.479	1.378	1.357	0	-0.374066	-0.0496308	-0.423309	-0.720716	-0.564622	-0.462576	-0.440421	-0.335332	0.0376956
Q53DY5	Histone H1.3-like protein OS=Sus scrofa GN=LOC595122 PE=2 SV=1 - [Q53DY5_PIG]	251.92	1	0.886	0.3	0.305	0.232	0.258	0.216	0.174	0	0.174621	1.73697	1.71312	2.1078	1.95456	2.2109	2.52284	1.29285	0.0383733
F1S2G3	Uncharacterized protein (Fragment) OS=Sus scrofa GN=TBCA PE=4 SV=1 - [F1S2G3_PIG]	78.18	1	0.882	0.767	0.933	0.736	0.8	0.744	0.603	0	0.181149	0.382702	0.100051	0.442222	0.321928	0.426625	0.72977	0.314161	0.0388647
F1RNR6	4-hydroxyphenylpyruvate dioxygenase OS=Sus scrofa GN=HPD PE=3 SV=2 - [F1RNR6_PIG]	31	1	1.214	0.967	0.797	0.748	0.728	0.751	0.856	0	-0.279768	0.0484122	0.327348	0.41889	0.45799	0.413115	0.224317	0.35458	0.0391437
F1RPC8	Uncharacterized protein OS=Sus scrofa GN=CRYM PE=4 SV=2 - [F1RPC8_PIG]	59.33	1	0.833	1.201	0.676	0.707	0.662	0.636	0.58	0	0.263612	-0.264236	0.564905	0.500218	0.595097	0.652901	0.785875	0.492453	0.0392124
F2Z5W6	Uncharacterized protein OS=Sus scrofa GN=LAMTOR1 PE=4 SV=1 - [F2Z5W6_PIG]	26.54	1	1.173	1.311	0.949	1.167	1.54	1.482	1.545	0	-0.230203	-0.390668	0.07552	-0.222805	-0.62293	-0.567545	-0.627607	-0.373884	0.0410046
P04178	Superoxide dismutase [Cu-Zn] OS=Sus scrofa GN=SOD1 PE=1 SV=2 - [SODC_PIG]	459.04	1	0.772	1.104	1.073	0.867	0.779	0.694	0.743	0	0.373327	-0.14274	-0.10165	0.205896	0.360305	0.526992	0.428566	0.348206	0.0424359
F2Z5P1	Histone H2A (Fragment) OS=Sus scrofa GN=H2AFV PE=3 SV=1 - [F2Z5P1_PIG]	256.74	1	1.49	1.006	1.439	1.731	1.716	1.483	1.596	0	-0.575312	-0.00863031	-0.525067	-0.791606	-0.77905	-0.568519	-0.674461	-0.426156	0.0427476
F2Z553	Uncharacterized protein OS=Sus scrofa GN=EIF1 PE=4 SV=1 - [F2Z553_PIG]	103.66	1	1.473	0.758	1.848	0.541	0.741	0.857	0.624	0	-0.558757	0.39973	-0.885965	0.8863	0.432455	0.222633	0.680382	0.81669	0.0437342
F2Z5L5	Histone H2A OS=Sus scrofa GN=HIST2H2AC PE=3 SV=1 - [F2Z5L5_PIG]	322.1	1	1.43	1.178	1.893	2.535	2.239	1.573	2.004	0	-0.516015	-0.23634	-0.920674	-1.34199	-1.16285	-0.653519	-1.00288	-0.622053	0.0448498
Q29069	Myosin light chain OS=Sus scrofa PE=2 SV=2 - [Q29069_PIG]	58.61	1	1.263	1.244	1.451	1.883	1.731	1.366	1.483	0	-0.336855	-0.314986	-0.537048	-0.913033	-0.791606	-0.449957	-0.568519	-0.383557	0.0458013
O19175	Casein kinase I isoform alpha (Fragment) OS=Sus scrofa GN=CSNK1A1 PE=2 SV=1 - [KC1A_PIG]	51.13	1	0.943	1.204	1.463	1.762	1.651	1.277	1.498	0	0.0846703	-0.267835	-0.54893	-0.817214	-0.72334	-0.352759	-0.583038	-0.436064	0.0472836
